# Supplementary material for: A Novel R2R3–MYB Transcription Factor FaMYB10-like Promotes Light-Induced Anthocyanin Accumulation in Cultivated Strawberry
Source: Int J Mol Sci. 2023 Nov 21;24(23):16561. doi: 10.3390/ijms242316561 (PMC10706590; doi:10.3390/ijms242316561)
Supplement: Supplementary file 1 [file ijms-24-16561-s001.zip]

Archive with 2 entries (2 files):
- Supplementary_Material.pdf
- Supplementary_Material.xlsx
