# Supplementary material for: A Novel R2R3–MYB Transcription Factor FaMYB10-like Promotes Light-Induced Anthocyanin Accumulation in Cultivated Strawberry
Source: Int J Mol Sci. 2023 Nov 21;24(23):16561. doi: 10.3390/ijms242316561 (PMC10706590; doi:10.3390/ijms242316561)
Supplement: Supplementary file 1 [file ijms-24-16561-s001.zip › Supplementary_Material.xlsx]

## Sheet: Table S1
Supplementary Table S1 CK_LvsCK_D_MYB10L_LvsMYB10L_D
gene_id	CK_D1	CK_D2	CK_D3	MYB10L_D1	MYB10L_D2	MYB10L_D3	CK_L1	CK_L2	CK_L3	MYB10L_L1	MYB10L_L2	MYB10L_L3	gene_name	gene_chr	gene_start	gene_end	gene_strand	gene_length	gene_biotype	gene_description	tf_family
FxaC_8g08390	11.7328	13.605	12.6263	14.3803	8.60631	14.111	334.072	319.708	361.317	267.83	194.034	175.156	FxaC_8g08390	Fvb2_3	4229022	4229969	-	948	protein_coding	- && sp|P00289|PLAS_SPIOL Plastocyanin, chloroplastic OS=Spinacia oleracea OX=3562 GN=PETE PE=1 SV=2 && PF00127:Copper binding proteins, plastocyanin/azurin family	-
FxaC_21g19510	5.48043	5.39299	5.00129	4.30478	3.80097	6.50094	218.541	206.314	215.898	149.978	133.233	124.997	FxaC_21g19510	Fvb6_1	8967656	8971431	+	1458	protein_coding	- && sp|P27495|CB24_TOBAC Chlorophyll a-b binding protein 40, chloroplastic OS=Nicotiana tabacum OX=4097 GN=CAB40 PE=2 SV=1 && PF00504:Chlorophyll A-B binding protein	-
FxaC_6g42940	14.5895	14.2913	15.9727	4.05105	2.89398	2.57184	185.269	183.308	199.711	54.4253	46.8338	42.446	FxaC_6g42940	Fvb2_4	24961201	24963795	-	1516	protein_coding	- && sp|P25804|CYSP_PEA Cysteine proteinase 15A OS=Pisum sativum OX=3888 PE=2 SV=1 && PF08246:Cathepsin propeptide inhibitor domain (I29)|PF00112:Papain family cysteine protease	Peptidase_C1
FxaC_24g47220	1.74369	1.85166	2.10164	2.98228	2.64544	2.60382	116.545	112.35	122.832	93.9845	79.1305	74.7506	FxaC_24g47220	Fvb6_4	28646673	28648505	-	1833	protein_coding	- && sp|P27495|CB24_TOBAC Chlorophyll a-b binding protein 40, chloroplastic OS=Nicotiana tabacum OX=4097 GN=CAB40 PE=2 SV=1 && PF00504:Chlorophyll A-B binding protein	-
FxaC_6g44010	14.3321	10.1015	14.8775	7.36474	5.95598	6.26876	377	371.06	418.341	185.521	119.719	127.423	FxaC_6g44010	Fvb2_4	25503578	25504081	-	504	protein_coding	- && sp|P00289|PLAS_SPIOL Plastocyanin, chloroplastic OS=Spinacia oleracea OX=3562 GN=PETE PE=1 SV=2 && PF00127:Copper binding proteins, plastocyanin/azurin family	-
FxaC_10g04200	11.1331	11.3678	14.2191	6.07067	3.97738	4.95323	164.651	159.763	160.748	76.2205	60.7672	59.7536	FxaC_10g04200	Fvb3_2	2059736	2061157	-	1045	protein_coding	- && sp|Q41932|PSBQ2_ARATH Oxygen-evolving enhancer protein 3-2, chloroplastic OS=Arabidopsis thaliana OX=3702 GN=PSBQ2 PE=1 SV=2 && PF05757:Oxygen evolving enhancer protein 3 (PsbQ)	-
FxaC_28g34030	6.9501	8.27642	7.60244	4.19723	3.65046	3.91003	65.3573	66.7987	66.8453	32.8094	28.3075	27.1427	FxaC_28g34030	Fvb7_4	18473318	18475552	+	2235	protein_coding	- && sp|Q84WU2|UBP13_ARATH Ubiquitin C-terminal hydrolase 13 OS=Arabidopsis thaliana OX=3702 GN=UBP13 PE=1 SV=1 && -	-
FxaC_23g13820	2.00439	1.67787	1.86553	1.77298	1.23934	1.2533	150.937	137.462	153.958	61.6773	36.5882	25.0321	FxaC_23g13820	Fvb6_2	9075727	9077135	+	1180	protein_coding	- && sp|P24007|RBS_PYRPY Ribulose bisphosphate carboxylase small subunit, chloroplastic OS=Pyrus pyrifolia OX=3767 GN=RBCS PE=2 SV=1 && PF12338:Ribulose-1,5-bisphosphate carboxylase small subunit|PF00101:Ribulose bisphosphate carboxylase, small chain	-
FxaC_9g45830	6.51994	6.30278	5.30044	4.15252	3.75462	4.24798	79.1758	80.8634	88.0688	29.8004	29.0956	24.9301	FxaC_9g45830	Fvb3_4	24851819	24855016	-	1804	protein_coding	- && sp|Q9ZSR7|TPT_ARATH Triose phosphate/phosphate translocator TPT, chloroplastic OS=Arabidopsis thaliana OX=3702 GN=TPT PE=1 SV=1 && PF03151:Triose-phosphate Transporter family	-
FxaC_7g40070	4.70543	3.49952	3.33991	5.60196	3.07396	3.42166	96.1368	89.7522	104.624	96.9817	71.3797	62.9255	FxaC_7g40070	Fvb2_1	24672384	24673660	+	1277	protein_coding	- && sp|P00289|PLAS_SPIOL Plastocyanin, chloroplastic OS=Spinacia oleracea OX=3562 GN=PETE PE=1 SV=2 && PF00127:Copper binding proteins, plastocyanin/azurin family	-
FxaC_23g31370	2.03373	2.33144	1.343	1.07356	0.278271	0.826307	84.9383	84.0629	91.4096	27.266	21.1789	19.0613	FxaC_23g31370	Fvb6_2	20597809	20599668	-	1383	protein_coding	- && sp|Q07473|CB4A_ARATH Chlorophyll a-b binding protein CP29.1, chloroplastic OS=Arabidopsis thaliana OX=3702 GN=LHCB4.1 PE=1 SV=1 && PF00504:Chlorophyll A-B binding protein	-
FxaC_9g38851	3.78013	2.59625	3.33938	2.44219	1.69836	3.38189	93.1196	99.3719	102.942	59.6268	44.8276	45.1329	FxaC_9g38851	Fvb3_4	21384322	21390633	+	1133	protein_coding	- && sp|Q40519|PSBR_TOBAC Photosystem II 10 kDa polypeptide, chloroplastic OS=Nicotiana tabacum OX=4097 GN=PSBR PE=2 SV=1 && PF04725:Photosystem II 10 kDa polypeptide PsbR	-
FxaC_3g01700	7.66514	5.77355	6.59905	9.48518	8.37093	10.9101	71.2505	78.2533	75.3436	88.846	89.652	91.9711	FxaC_3g01700	Fvb1_3	761253	763221	+	1793	protein_coding	- && sp|Q9FGT8|TIL_ARATH Temperature-induced lipocalin-1 OS=Arabidopsis thaliana OX=3702 GN=TIL PE=1 SV=1 && PF08212:Lipocalin-like domain	Lipocalin_2
FxaC_22g31620	0.990554	1.46096	1.13705	0.627469	1.19271	1.52778	174.272	163.318	181.853	76.6048	45.2065	33.4674	FxaC_22g31620	Fvb6_3	17952444	17953658	+	968	protein_coding	- && sp|P24007|RBS_PYRPY Ribulose bisphosphate carboxylase small subunit, chloroplastic OS=Pyrus pyrifolia OX=3767 GN=RBCS PE=2 SV=1 && PF00101:Ribulose bisphosphate carboxylase, small chain|PF12338:Ribulose-1,5-bisphosphate carboxylase small subunit	-
FxaC_24g33850	0.828641	0.890426	1.01913	1.6872	0.427609	1.24486	169.528	153.179	163.395	57.3105	43.7187	31.173	FxaC_24g33850	Fvb6_4	19861006	19862338	+	1080	protein_coding	- && sp|P24007|RBS_PYRPY Ribulose bisphosphate carboxylase small subunit, chloroplastic OS=Pyrus pyrifolia OX=3767 GN=RBCS PE=2 SV=1 && PF00101:Ribulose bisphosphate carboxylase, small chain|PF12338:Ribulose-1,5-bisphosphate carboxylase small subunit	-
FxaC_11g19790	12.3428	11.3608	12.4218	9.45151	10.4583	11.177	94.0342	81.542	87.4099	51.9882	44.791	51.1435	FxaC_11g19790	Fvb3_3	10494497	10496563	-	1678	protein_coding	- && sp|Q41249|PORA_CUCSA Protochlorophyllide reductase, chloroplastic OS=Cucumis sativus OX=3659 GN=PORA PE=2 SV=1 && PF00106:short chain dehydrogenase	adh_short
FxaC_28g34001	0.138034	0.244302	0.267381	0.0437192	0	0.0290315	31.3138	31.8555	30.8295	34.3276	31.0804	25.2114	FxaC_28g34001	Fvb7_4	18465160	18470634	+	4631	protein_coding	- && sp|Q9FPT1|UBP12_ARATH Ubiquitin C-terminal hydrolase 12 OS=Arabidopsis thaliana OX=3702 GN=UBP12 PE=1 SV=2 && -	-
FxaC_24g15820	4.48588	5.06941	4.04463	4.63999	4.89044	5.73734	45.239	48.4633	47.7839	51.9979	43.6093	50.33	FxaC_24g15820	Fvb6_4	8053720	8055828	-	2109	protein_coding	- && sp|Q39963|PDX1_HEVBR Probable pyridoxal 5'-phosphate synthase subunit PDX1 OS=Hevea brasiliensis OX=3981 GN=PDX1 PE=2 SV=1 && PF01680:SOR/SNZ family	-
FxaC_12g34160	2.52331	3.12614	3.07751	0.177599	0.202552	0.530704	114.387	110.92	121.109	32.8369	27.0551	22.5672	FxaC_12g34160	Fvb3_1	22846141	22848058	+	760	protein_coding	- && sp|P06183|PSBR_SOLTU Photosystem II 10 kDa polypeptide, chloroplastic OS=Solanum tuberosum OX=4113 GN=PSBR PE=2 SV=1 && PF04725:Photosystem II 10 kDa polypeptide PsbR	-
FxaC_11g15460	4.78773	5.09743	5.87685	4.14641	5.17935	3.69743	55.0981	54.1406	57.7357	24.0591	18.5443	18.9935	FxaC_11g15460	Fvb3_3	7809543	7814106	+	1709	protein_coding	- && sp|P05414|GOX_SPIOL Peroxisomal (S)-2-hydroxy-acid oxidase OS=Spinacia oleracea OX=3562 PE=1 SV=1 && PF01070:FMN-dependent dehydrogenase	FMN_dh
FxaC_4g22840	8.01719	7.66225	9.0303	2.53926	1.80196	3.03513	83.6813	76.7281	84.7273	39.1127	29.2415	31.3894	FxaC_4g22840	Fvb1_1	18845058	18846702	+	1196	protein_coding	- && sp|Q40459|PSBO_TOBAC Oxygen-evolving enhancer protein 1, chloroplastic OS=Nicotiana tabacum OX=4097 GN=PSBO PE=2 SV=1 && PF01716:Manganese-stabilising protein / photosystem II polypeptide	-
FxaC_22g16710	0.600928	0.465308	0.444597	0.237912	0.316561	0.750427	90.2184	88.8329	90.4353	58.8771	50.9055	49.7505	FxaC_22g16710	Fvb6_3	8237047	8240489	+	1702	protein_coding	- && sp|P27495|CB24_TOBAC Chlorophyll a-b binding protein 40, chloroplastic OS=Nicotiana tabacum OX=4097 GN=CAB40 PE=2 SV=1 && PF00504:Chlorophyll A-B binding protein	-
FxaC_17g45110	2.82565	4.29333	3.38506	1.85746	1.34809	1.17737	65.9563	64.6598	67.4676	30.5334	28.8263	22.7282	FxaC_17g45110	Fvb5_1	23557218	23558539	+	1199	protein_coding	- && sp|P27524|CB4A_SOLLC Chlorophyll a-b binding protein CP24 10A, chloroplastic OS=Solanum lycopersicum OX=4081 GN=CAP10A PE=3 SV=1 && PF00504:Chlorophyll A-B binding protein	-
FxaC_20g15470	1.82639	1.94899	1.56081	0.4537	0.776164	0.621384	67.5549	65.202	71.6734	28.0389	16.9835	16.7614	FxaC_20g15470	Fvb5_2	8213692	8215060	+	1190	protein_coding	- && sp|Q9SQL2|CB24_PEA Chlorophyll a-b binding protein P4, chloroplastic OS=Pisum sativum OX=3888 GN=lhcA-P4 PE=1 SV=1 && PF00504:Chlorophyll A-B binding protein	-
FxaC_23g13310	14.4898	15.4754	14.5514	3.89036	4.39934	4.43333	74.252	74.0466	81.1846	26.0748	28.0456	22.6223	FxaC_23g13310	Fvb6_2	8613998	8617068	-	2047	protein_coding	- && sp|A0A0P0VI36|NAAT1_ORYSJ Nicotianamine aminotransferase 1 OS=Oryza sativa subsp. japonica OX=39947 GN=NAAT1 PE=1 SV=1 && PF00155:Aminotransferase class I and II	Aminotran_1_2
FxaC_23g11900	6.09994	6.1663	6.02354	5.95764	4.81404	6.0063	37.6849	39.6055	39.0501	39.1936	35.6761	32.5331	FxaC_23g11900	Fvb6_2	7525681	7529625	-	2798	protein_coding	- && sp|O80860|FTSH2_ARATH ATP-dependent zinc metalloprotease FTSH 2, chloroplastic OS=Arabidopsis thaliana OX=3702 GN=FTSH2 PE=1 SV=1 && PF17862:AAA+ lid domain|PF01434:Peptidase family M41|PF00004:ATPase family associated with various cellular activitie	AAA
FxaC_22g56540	16.0264	18.2022	16.9338	29.8496	24.723	26.2546	84.7441	82.6083	80.0748	105.032	96.3804	106.063	FxaC_22g56540	Fvb6_3	34890247	34892005	+	1759	protein_coding	- && sp|Q39963|PDX1_HEVBR Probable pyridoxal 5'-phosphate synthase subunit PDX1 OS=Hevea brasiliensis OX=3981 GN=PDX1 PE=2 SV=1 && PF01680:SOR/SNZ family	-
FxaC_15g37120	4.26358	3.1353	3.39271	4.12091	4.88065	3.25219	39.3403	40.1306	44.9785	41.001	48.7303	42.398	FxaC_15g37120	Fvb4_2	23088848	23091085	+	2129	protein_coding	- && sp|A0A2R6Q8R5|F3GT1_ACTCC Anthocyanidin 3-O-galactosyltransferase F3GT1 OS=Actinidia chinensis var. chinensis OX=1590841 GN=F3GT1 PE=1 SV=1 && PF00201:UDP-glucoronosyl and UDP-glucosyl transferase	UDPGT
FxaC_10g17720	2.67448	2.5334	4.01316	1.63052	0.952482	0.792251	47.0783	44.6779	47.3401	11.9526	9.35499	9.99439	FxaC_10g17720	Fvb3_2	9249037	9253625	+	1697	protein_coding	- && sp|P05414|GOX_SPIOL Peroxisomal (S)-2-hydroxy-acid oxidase OS=Spinacia oleracea OX=3562 PE=1 SV=1 && PF01070:FMN-dependent dehydrogenase	FMN_dh
FxaC_18g01360	2.79278	1.83069	1.781	1.52885	1.43228	1.41406	56.167	52.8419	52.669	19.5239	11.138	10.2787	FxaC_18g01360	Fvb5_3	845658	846893	-	1236	protein_coding	- && sp|O22914|CP121_ARATH Calvin cycle protein CP12-1, chloroplastic OS=Arabidopsis thaliana OX=3702 GN=CP12-1 PE=1 SV=1 && PF02672:CP12 domain	-
FxaC_23g61600	3.14866	2.99664	3.32449	0.752652	1.2876	2.06166	70.716	60.0525	79.6124	41.84	35.7147	34.5359	FxaC_23g61600	Fvb6_2	35957722	35958797	-	1076	protein_coding	- && sp|P27495|CB24_TOBAC Chlorophyll a-b binding protein 40, chloroplastic OS=Nicotiana tabacum OX=4097 GN=CAB40 PE=2 SV=1 && PF00504:Chlorophyll A-B binding protein	-
FxaC_9g32850	10.1364	9.63334	9.14145	6.10442	6.01661	8.10723	57.5512	59.4711	66.1938	30.5691	29.961	25.5366	FxaC_9g32850	Fvb3_4	18386996	18389175	+	1791	protein_coding	- && sp|Q41249|PORA_CUCSA Protochlorophyllide reductase, chloroplastic OS=Cucumis sativus OX=3659 GN=PORA PE=2 SV=1 && PF00106:short chain dehydrogenase	adh_short
FxaC_1g16130	5.40069	5.64446	5.66163	0.737303	1.56966	1.56673	54.012	50.6115	55.3986	22.8605	16.4265	16.6555	FxaC_1g16130	Fvb1_4	7059762	7061586	-	1373	protein_coding	- && sp|Q40459|PSBO_TOBAC Oxygen-evolving enhancer protein 1, chloroplastic OS=Nicotiana tabacum OX=4097 GN=PSBO PE=2 SV=1 && PF01716:Manganese-stabilising protein / photosystem II polypeptide	-
FxaC_3g36960	12.0175	12.436	12.2586	10.5385	9.89812	11.7732	66.4396	65.4577	73.0535	46.8905	42.5456	35.7873	FxaC_3g36960	Fvb1_3	23555054	23557503	-	1633	protein_coding	- && sp|Q945B7|CRD1_EUPES Magnesium-protoporphyrin IX monomethyl ester [oxidative] cyclase, chloroplastic OS=Euphorbia esula OX=3993 GN=CRD1 PE=3 SV=1 && PF02915:Rubrerythrin	-
FxaC_20g35010	3.20171	3.0287	4.09896	0.990754	0.664677	1.04491	56.1832	52.9581	56.1097	28.1966	23.3211	22.9295	FxaC_20g35010	Fvb5_2	20153470	20154721	+	1158	protein_coding	- && sp|P27524|CB4A_SOLLC Chlorophyll a-b binding protein CP24 10A, chloroplastic OS=Solanum lycopersicum OX=4081 GN=CAP10A PE=3 SV=1 && PF00504:Chlorophyll A-B binding protein	-
FxaC_24g30210	0.40305	0.475563	0.737359	0.524811	0.614722	0.522747	14.2501	13.1683	15.5956	9.47347	9.94816	8.37086	FxaC_24g30210	Fvb6_4	17496772	17502454	-	4758	protein_coding	- && sp|Q9FNB0|CHLH_ARATH Magnesium-chelatase subunit ChlH, chloroplastic OS=Arabidopsis thaliana OX=3702 GN=CHLH PE=1 SV=1 && PF02514:CobN/Magnesium Chelatase|PF11965:Domain of unknown function (DUF3479)	-
FxaC_14g24300	2.54538	4.04424	3.05047	2.6873	2.3683	3.71092	57.6372	57.2737	63.4534	38.2049	35.1485	31.3875	FxaC_14g24300	Fvb4_4	13004182	13005286	+	1105	protein_coding	- && sp|P29302|PSAD_NICSY Photosystem I reaction center subunit II, chloroplastic OS=Nicotiana sylvestris OX=4096 GN=psaD PE=2 SV=1 && PF02531:PsaD	-
FxaC_2g20020	5.82718	6.24228	5.75225	1.66522	1.42439	1.65868	48.949	50.6213	50.3926	24.8285	17.7068	15.0207	FxaC_2g20020	Fvb1_2	9281487	9283393	-	1459	protein_coding	- && sp|Q40459|PSBO_TOBAC Oxygen-evolving enhancer protein 1, chloroplastic OS=Nicotiana tabacum OX=4097 GN=PSBO PE=2 SV=1 && PF01716:Manganese-stabilising protein / photosystem II polypeptide	-
FxaC_24g47680	1.16225	1.34771	0.776328	1.65017	1.01339	0.927207	38.0551	38.9247	41.5522	18.1622	14.0668	12.9036	FxaC_24g47680	Fvb6_4	28884916	28887074	-	1595	protein_coding	- && sp|P93566|PSBP_SOLTU Oxygen-evolving enhancer protein 2, chloroplastic OS=Solanum tuberosum OX=4113 GN=PSBP PE=2 SV=1 && PF01789:PsbP	-
FxaC_18g30990	1.79861	1.72071	1.6217	0.359251	0.29266	1.12463	45.9211	42.8333	49.6933	23.2417	15.681	14.202	FxaC_18g30990	Fvb5_3	19835060	19836553	-	1315	protein_coding	- && sp|Q9SQL2|CB24_PEA Chlorophyll a-b binding protein P4, chloroplastic OS=Pisum sativum OX=3888 GN=lhcA-P4 PE=1 SV=1 && PF00504:Chlorophyll A-B binding protein	-
FxaC_2g10520	5.29619	4.46878	6.09711	7.54199	9.49144	6.86472	57.8153	61.0925	57.9419	80.4944	84.7673	74.2318	FxaC_2g10520	Fvb1_2	4728801	4729919	-	1038	protein_coding	- && sp|Q9FGT8|TIL_ARATH Temperature-induced lipocalin-1 OS=Arabidopsis thaliana OX=3702 GN=TIL PE=1 SV=1 && PF08212:Lipocalin-like domain	Lipocalin_2
FxaC_22g34530	0.563092	0.328424	0.358073	0.405332	0.369824	0.65944	11.1412	10.8076	12.6112	6.69095	8.29163	6.90544	FxaC_22g34530	Fvb6_3	20324069	20329991	+	4995	protein_coding	- && sp|Q9FNB0|CHLH_ARATH Magnesium-chelatase subunit ChlH, chloroplastic OS=Arabidopsis thaliana OX=3702 GN=CHLH PE=1 SV=1 && PF11965:Domain of unknown function (DUF3479)|PF02514:CobN/Magnesium Chelatase	-
FxaC_9g30880	8.96426	8.62531	8.53671	3.90581	3.38375	3.10488	49.2094	45.7839	48.5662	11.2875	11.7357	8.69589	FxaC_9g30880	Fvb3_4	17212107	17215513	-	1797	protein_coding	- && sp|O23787|THI4_CITSI Thiamine thiazole synthase, chloroplastic OS=Citrus sinensis OX=2711 GN=THI1 PE=2 SV=1 && PF01946:Thi4 family	-
novel.728	45.7991	45.0225	47.043	38.3768	52.7572	33.735	7.11364	8.15645	8.50412	6.18801	6.07072	3.57543	-	Fvb2_4	26261356	26263358	-	1901	-	- && O49858.1 RecName: Full=Cytochrome P450 82A3; AltName: Full=Cytochrome P450 CP6 && PF00067:Cytochrome P450	p450
FxaC_23g44030	0.535516	0.39907	0.303313	0.505861	0.305435	0.296395	29.4005	28.4068	32.991	12.2154	9.27273	8.17837	FxaC_23g44030	Fvb6_2	27327623	27330671	+	2268	protein_coding	- && sp|Q9LPW0|G3PA2_ARATH Glyceraldehyde-3-phosphate dehydrogenase GAPA2, chloroplastic OS=Arabidopsis thaliana OX=3702 GN=GAPA2 PE=2 SV=1 && -	-
FxaC_19g20990	3.45075	2.6532	2.31334	1.97088	1.02172	1.18978	44.6705	46.8775	47.1402	35.9489	31.0012	32.6044	FxaC_19g20990	Fvb5_4	11104259	11106258	+	1130	protein_coding	- && sp|Q93ZB1|LOL1_ARATH Protein LOL1 OS=Arabidopsis thaliana OX=3702 GN=LOL1 PE=2 SV=1 && PF06943:LSD1 zinc finger	zf-LSD1
FxaC_19g41220	6.76726	7.41767	8.56529	4.42476	5.23162	5.43845	36.0227	39.0003	35.3198	13.7051	10.9586	11.8066	FxaC_19g41220	Fvb5_4	24818762	24823380	+	3325	protein_coding	- && sp|Q9SZ15|LIP5_ARATH Protein HOMOLOG OF MAMMALIAN LYST-INTERACTING PROTEIN 5 OS=Arabidopsis thaliana OX=3702 GN=LIP5 PE=1 SV=1 && PF02672:CP12 domain	-
FxaC_21g34370	4.52155	4.59405	4.58265	3.66232	5.32911	3.94982	27.9405	25.9355	28.2346	20.1609	19.4466	16.8315	FxaC_21g34370	Fvb6_1	17148373	17152456	+	2672	protein_coding	- && sp|O80860|FTSH2_ARATH ATP-dependent zinc metalloprotease FTSH 2, chloroplastic OS=Arabidopsis thaliana OX=3702 GN=FTSH2 PE=1 SV=1 && PF17862:AAA+ lid domain|PF00004:ATPase family associated with various cellular activities (AAA)|PF01434:Peptidase fam	AAA
FxaC_15g28600	2.97714	2.07767	2.47451	1.58434	1.48635	1.37448	22.5818	23.0768	23.336	12.072	11.2681	9.45259	FxaC_15g28600	Fvb4_2	16130909	16134875	+	2641	protein_coding	- && sp|Q9LU68|CIA2_ARATH Protein CHLOROPLAST IMPORT APPARATUS 2 OS=Arabidopsis thaliana OX=3702 GN=CIA2 PE=1 SV=1 && PF06203:CCT motif	CCT
FxaC_21g55390	2.08869	2.5791	2.92729	1.43591	0.877313	1.94107	37.173	37.1742	37.1828	21.7204	22.4352	20.6593	FxaC_21g55390	Fvb6_1	28699349	28702110	-	1316	protein_coding	- && sp|Q9XF88|CB4B_ARATH Chlorophyll a-b binding protein CP29.2, chloroplastic OS=Arabidopsis thaliana OX=3702 GN=LHCB4.2 PE=1 SV=1 && PF00504:Chlorophyll A-B binding protein	-
FxaC_22g56330	0.7555	0.779995	0.722693	0.354499	0.656996	0.573797	34.4939	34.1578	40.9544	22.1609	17.6935	14.3061	FxaC_22g56330	Fvb6_3	34764443	34766421	+	1523	protein_coding	- && sp|Q9XF88|CB4B_ARATH Chlorophyll a-b binding protein CP29.2, chloroplastic OS=Arabidopsis thaliana OX=3702 GN=LHCB4.2 PE=1 SV=1 && PF00504:Chlorophyll A-B binding protein	-
FxaC_5g16820	4.31501	5.61864	5.63863	6.44291	8.60991	7.00099	51.9217	52.9735	51.2483	34.5082	28.6973	22.5422	FxaC_5g16820	Fvb2_2	7930511	7932004	-	1037	protein_coding	- && sp|Q41228|PSAEA_NICSY Photosystem I reaction center subunit IV A, chloroplastic OS=Nicotiana sylvestris OX=4096 GN=PSAEA PE=1 SV=1 && PF02427:Photosystem I reaction centre subunit IV / PsaE	-
FxaC_16g07180	2.92099	2.81987	2.23416	1.40175	1.59869	0.660039	22.2632	21.7013	23.7421	9.67359	10.2428	7.0767	FxaC_16g07180	Fvb4_1	5019593	5023401	+	2648	protein_coding	- && sp|Q9LU68|CIA2_ARATH Protein CHLOROPLAST IMPORT APPARATUS 2 OS=Arabidopsis thaliana OX=3702 GN=CIA2 PE=1 SV=1 && PF06203:CCT motif	CCT
FxaC_21g01340	0.195038	0.215745	0.0787086	0.102956	0.0880659	0.153827	47.0357	42.5295	50.4827	15.1365	12.1764	8.6247	FxaC_21g01340	Fvb6_1	607579	610983	-	2622	protein_coding	- && sp|Q9LPW0|G3PA2_ARATH Glyceraldehyde-3-phosphate dehydrogenase GAPA2, chloroplastic OS=Arabidopsis thaliana OX=3702 GN=GAPA2 PE=2 SV=1 && -	-
FxaC_12g38700	8.39117	9.67834	9.03013	3.48388	4.76803	6.34548	86.3078	76.1689	86.0582	34.4571	35.857	31.0117	FxaC_12g38700	Fvb3_1	25803499	25804176	-	678	protein_coding	- && sp|P46486|PSAF_FLATR Photosystem I reaction center subunit III, chloroplastic OS=Flaveria trinervia OX=4227 GN=PSAF PE=2 SV=1 && PF02507:Photosystem I reaction centre subunit III	-
FxaC_17g19680	5.51249	5.84757	4.98157	4.92448	5.14833	5.72264	35.758	39.5678	43.3819	25.8285	28.5294	27.6001	FxaC_17g19680	Fvb5_1	9259982	9262014	+	1809	protein_coding	- && sp|Q9ZS34|CHLP_TOBAC Geranylgeranyl diphosphate reductase, chloroplastic OS=Nicotiana tabacum OX=4097 GN=CHLP PE=2 SV=1 && -	-
FxaC_17g28810	0.405313	0.640491	0.560799	0	0.174297	0	21.9581	22.3283	24.574	11.8254	10.0023	8.34307	FxaC_17g28810	Fvb5_1	13915790	13919052	+	2208	protein_coding	- && sp|Q93ZB1|LOL1_ARATH Protein LOL1 OS=Arabidopsis thaliana OX=3702 GN=LOL1 PE=2 SV=1 && PF06943:LSD1 zinc finger	zf-LSD1
FxaC_17g28130	29.6403	34.8623	26.497	7.97178	8.58355	11.2448	126.145	136.836	148.783	49.3634	38.4665	40.3132	FxaC_17g28130	Fvb5_1	13539020	13540382	-	1363	protein_coding	- && - && -	-
FxaC_13g46911	4.55074	4.17392	4.61669	3.15293	3.3676	4.18738	24.7932	27.6428	28.3404	15.1435	17.2463	16.4871	FxaC_13g46911	Fvb4_3	26706096	26710200	-	2697	protein_coding	- && sp|Q9LU68|CIA2_ARATH Protein CHLOROPLAST IMPORT APPARATUS 2 OS=Arabidopsis thaliana OX=3702 GN=CIA2 PE=1 SV=1 && PF06203:CCT motif	CCT
FxaC_4g38680	7.09113	7.28287	8.80083	10.7106	9.72248	13.5534	52.983	49.4513	54.5172	83.8114	74.6136	82.3991	FxaC_4g38680	Fvb1_1	26912200	26913515	-	1235	protein_coding	- && sp|Q9FGT8|TIL_ARATH Temperature-induced lipocalin-1 OS=Arabidopsis thaliana OX=3702 GN=TIL PE=1 SV=1 && PF08212:Lipocalin-like domain	Lipocalin_2
FxaC_22g16160	0.73265	0.567303	0.689884	0.38675	0.220543	0.433383	35.8463	37.3559	37.1374	14.4511	11.9176	13.5599	FxaC_22g16160	Fvb6_3	7894240	7896168	+	1396	protein_coding	- && sp|P93566|PSBP_SOLTU Oxygen-evolving enhancer protein 2, chloroplastic OS=Solanum tuberosum OX=4113 GN=PSBP PE=2 SV=1 && PF01789:PsbP	-
FxaC_9g48700	0.196931	0.339828	0.286101	0.218306	0.0474243	0.165675	6.83464	6.44378	6.80271	1.13461	1.20013	0.968687	FxaC_9g48700	Fvb3_4	26096870	26103926	+	6492	protein_coding	- && sp|P27493|CB22_TOBAC Chlorophyll a-b binding protein 21, chloroplastic OS=Nicotiana tabacum OX=4097 GN=CAB21 PE=2 SV=1 && PF08263:Leucine rich repeat N-terminal domain|PF13855:Leucine rich repeat|PF00069:Protein kinase domain	Pkinase
FxaC_6g26690	8.92878	7.62167	7.3128	10.5945	6.27935	7.89386	63.7817	65.2432	65.7682	50.2809	42.5055	35.1768	FxaC_6g26690	Fvb2_4	16761592	16762660	+	809	protein_coding	- && sp|Q39194|PSBW_ARATH Photosystem II reaction center W protein, chloroplastic OS=Arabidopsis thaliana OX=3702 GN=PSBW PE=1 SV=2 && PF07123:Photosystem II reaction centre W protein (PsbW)	-
FxaC_19g12900	1.04263	1.20899	1.39285	1.3285	1.60173	1.36108	24.2192	23.0654	27.3818	26.0934	25.9627	21.9363	FxaC_19g12900	Fvb5_4	6453092	6455091	+	1778	protein_coding	- && sp|Q9CA67|CHLP_ARATH Geranylgeranyl diphosphate reductase, chloroplastic OS=Arabidopsis thaliana OX=3702 GN=CHLP PE=1 SV=1 && -	-
FxaC_7g07450	4.09045	4.13689	4.40192	2.71009	2.99033	3.16031	22.7055	22.7488	26.2482	11.5932	14.5161	10.5767	FxaC_7g07450	Fvb2_1	5062771	5067016	-	3063	protein_coding	- && sp|Q84V03|FB348_ARATH F-box protein At2g16365 OS=Arabidopsis thaliana OX=3702 GN=At2g16365 PE=2 SV=2 && -	-
FxaC_1g13100	150.906	136.372	135.203	139.894	136.064	131.871	329.297	334.262	327.872	336.436	350.798	296.621	FxaC_1g13100	Fvb1_4	5640010	5642301	-	1619	protein_coding	- && sp|Q06942|FL3H_MALDO Naringenin,2-oxoglutarate 3-dioxygenase OS=Malus domestica OX=3750 PE=2 SV=1 && PF03171:2OG-Fe(II) oxygenase superfamily|PF14226:non-haem dioxygenase in morphine synthesis N-terminal	2OG-FeII_Oxy
FxaC_12g26790	10.9376	11.8275	9.45409	6.20972	6.08765	5.63258	45.604	42.2247	45.206	17.907	15.3907	11.1177	FxaC_12g26790	Fvb3_1	18505211	18509282	-	2554	protein_coding	- && sp|O23787|THI4_CITSI Thiamine thiazole synthase, chloroplastic OS=Citrus sinensis OX=2711 GN=THI1 PE=2 SV=1 && -	-
FxaC_1g12980	2.82394	2.30427	2.01283	1.12286	0.574071	0.887044	25.3134	25.8887	26.2614	9.4296	9.04088	8.74663	FxaC_1g12980	Fvb1_4	5568800	5571655	-	1743	protein_coding	- && sp|P41346|FENR_VICFA Ferredoxin--NADP reductase, chloroplastic OS=Vicia faba OX=3906 GN=PETH PE=2 SV=1 && PF00175:Oxidoreductase NAD-binding domain	NAD_binding_1
FxaC_18g30890	1.6734	2.99459	2.80127	1.49188	2.41789	2.15081	29.7633	27.7964	31.2042	24.9744	23.1734	21.0633	FxaC_18g30890	Fvb5_3	19751552	19753491	-	1719	protein_coding	- && sp|Q9CA67|CHLP_ARATH Geranylgeranyl diphosphate reductase, chloroplastic OS=Arabidopsis thaliana OX=3702 GN=CHLP PE=1 SV=1 && -	-
FxaC_26g12340	0.897805	0.601548	0.993775	1.08327	0.911157	0.984599	9.32771	10.1585	9.40782	9.1211	9.72038	9.80111	FxaC_26g12340	Fvb7_3	5656927	5663246	-	4984	protein_coding	- && sp|Q8RWG3|RER6_ARATH Protein RETICULATA-RELATED 6, chloroplastic OS=Arabidopsis thaliana OX=3702 GN=RER6 PE=2 SV=1 && PF00999:Sodium/hydrogen exchanger family	Na_H_Exchanger
FxaC_17g41771	0.177238	0.522812	0.635779	0.124746	0.106705	0.403832	20.4175	20.5304	22.8983	7.5443	5.98261	5.19569	FxaC_17g41771	Fvb5_1	21458378	21460541	+	2164	protein_coding	- && sp|Q43517|FER1_SOLLC Ferredoxin-1, chloroplastic OS=Solanum lycopersicum OX=4081 GN=SEND33 PE=2 SV=1 && PF03094:Mlo family	-
FxaC_24g12820	3.43791	4.54447	4.76336	4.42357	4.42414	4.60954	25.2205	24.2088	27.7325	16.5	15.7135	14.7329	FxaC_24g12820	Fvb6_4	6303102	6308147	+	2975	protein_coding	- && sp|Q8L7S8|RH3_ARATH DEAD-box ATP-dependent RNA helicase 3, chloroplastic OS=Arabidopsis thaliana OX=3702 GN=RH3 PE=1 SV=2 && PF00098:Zinc knuckle|PF08152:GUCT (NUC152) domain|PF00270:DEAD/DEAH box helicase|PF00271:Helicase conserved C-terminal domain	DEAD
FxaC_22g29900	7.31375	7.27832	8.17877	7.94136	6.89467	7.25324	31.565	32.726	33.3154	29.0289	23.4467	23.2777	FxaC_22g29900	Fvb6_3	16687749	16691644	+	2456	protein_coding	- && sp|O80860|FTSH2_ARATH ATP-dependent zinc metalloprotease FTSH 2, chloroplastic OS=Arabidopsis thaliana OX=3702 GN=FTSH2 PE=1 SV=1 && PF00004:ATPase family associated with various cellular activities (AAA)|PF17862:AAA+ lid domain|PF01434:Peptidase fam	AAA
FxaC_5g13860	17.8572	16.4323	18.2422	28.0061	29.6816	30.2093	74.3023	78.5968	78.6161	121.01	104.71	90.2687	FxaC_5g13860	Fvb2_2	6485648	6486635	-	988	protein_coding	- && sp|Q39194|PSBW_ARATH Photosystem II reaction center W protein, chloroplastic OS=Arabidopsis thaliana OX=3702 GN=PSBW PE=1 SV=2 && PF07123:Photosystem II reaction centre W protein (PsbW)	-
FxaC_10g05560	0.191452	0.112948	0.206031	0.202127	0.512277	0.402664	22.4594	20.7869	21.8284	30.6035	33.8034	34.393	FxaC_10g05560	Fvb3_2	2709112	2713464	-	3005	protein_coding	- && sp|P43254|COP1_ARATH E3 ubiquitin-protein ligase COP1 OS=Arabidopsis thaliana OX=3702 GN=COP1 PE=1 SV=2 && PF13923:Zinc finger, C3HC4 type (RING finger)	-
FxaC_17g55720	4.10056	5.96501	3.44561	2.31285	1.96144	1.53584	113.793	103.607	114.681	42.6036	30.4229	23.0534	FxaC_17g55720	Fvb5_1	29355209	29356346	+	1138	protein_coding	- && sp|O22914|CP121_ARATH Calvin cycle protein CP12-1, chloroplastic OS=Arabidopsis thaliana OX=3702 GN=CP12-1 PE=1 SV=1 && PF02672:CP12 domain	-
FxaC_22g15120	1.01892	0.949131	1.09651	0.452938	0.0645718	0.563947	35.446	30.4757	35.0751	12.6355	10.8119	7.56726	FxaC_22g15120	Fvb6_3	7348231	7349944	-	1192	protein_coding	- && sp|P27522|CB13_SOLLC Chlorophyll a-b binding protein 8, chloroplastic OS=Solanum lycopersicum OX=4081 GN=CAB8 PE=3 SV=1 && PF00504:Chlorophyll A-B binding protein	-
FxaC_7g19380	3.02452	1.95312	2.72702	0.863015	1.77168	1.54732	53.3927	45.8065	51.3262	23.3373	23.2975	17.6271	FxaC_7g19380	Fvb2_1	13019238	13020584	+	782	protein_coding	- && sp|Q41228|PSAEA_NICSY Photosystem I reaction center subunit IV A, chloroplastic OS=Nicotiana sylvestris OX=4096 GN=PSAEA PE=1 SV=1 && PF02427:Photosystem I reaction centre subunit IV / PsaE	-
FxaC_16g04670	1.43046	1.66144	1.6356	1.6518	1.34562	1.41026	25.2323	25.8018	28.4577	22.5643	15.0754	18.2571	FxaC_16g04670	Fvb4_1	3214489	3217323	+	1430	protein_coding	- && sp|Q9FGS0|CP31B_ARATH RNA-binding protein CP31B, chloroplastic OS=Arabidopsis thaliana OX=3702 GN=CP31B PE=1 SV=1 && PF00076:RNA recognition motif. (a.k.a. RRM, RBD, or RNP domain)	RRM_1
FxaC_13g32890	0.366063	1.13379	1.13257	1.11111	0.771349	0.914264	28.7279	30.6244	26.8244	18.2181	15.5153	17.3698	FxaC_13g32890	Fvb4_3	16672194	16673590	-	1397	protein_coding	- && sp|P29302|PSAD_NICSY Photosystem I reaction center subunit II, chloroplastic OS=Nicotiana sylvestris OX=4096 GN=psaD PE=2 SV=1 && PF02531:PsaD	-
FxaC_20g23670	4.01195	3.21894	2.41777	0.621227	0.708507	0.112506	33.584	35.8011	39.3928	34.4995	25.6383	23.7611	FxaC_20g23670	Fvb5_2	12896542	12898700	+	1195	protein_coding	- && sp|Q93ZB1|LOL1_ARATH Protein LOL1 OS=Arabidopsis thaliana OX=3702 GN=LOL1 PE=2 SV=1 && PF06943:LSD1 zinc finger	zf-LSD1
FxaC_20g19300	5.22546	5.75895	6.24435	3.07994	4.28467	3.50609	29.6589	31.6755	35.381	22.8257	19.5074	15.9284	FxaC_20g19300	Fvb5_2	10412723	10416464	-	1994	protein_coding	- && sp|P54767|DCE_SOLLC Glutamate decarboxylase OS=Solanum lycopersicum OX=4081 PE=2 SV=1 && PF00282:Pyridoxal-dependent decarboxylase conserved domain	-
FxaC_9g10510	7.93143	8.47442	7.65906	3.40448	3.51021	3.52811	26.4991	26.879	25.6755	9.1592	9.68637	8.43189	FxaC_9g10510	Fvb3_4	5356192	5362520	+	3925	protein_coding	- && sp|P53537|PHSH_VICFA Alpha-glucan phosphorylase, H isozyme OS=Vicia faba OX=3906 PE=2 SV=1 && PF00343:Carbohydrate phosphorylase	-
FxaC_23g43310	9.26612	6.26073	9.02844	2.77619	2.86469	4.27959	57.191	53.8036	57.39	19.005	19.0488	15.554	FxaC_23g43310	Fvb6_2	26934673	26935964	-	1021	protein_coding	- && sp|Q39654|PSAL_CUCSA Photosystem I reaction center subunit XI, chloroplastic OS=Cucumis sativus OX=3659 GN=PSAL PE=2 SV=1 && PF02605:Photosystem I reaction centre subunit XI	-
FxaC_28g20400	9.3253	9.71285	9.99987	8.5035	8.52568	9.47675	30.1373	29.3642	28.3552	22.6661	21.6294	20.0588	FxaC_28g20400	Fvb7_4	10080264	10088370	+	3873	protein_coding	- && sp|Q9M158|STR4_ARATH Rhodanese-like domain-containing protein 4, chloroplastic OS=Arabidopsis thaliana OX=3702 GN=STR4 PE=1 SV=2 && PF00704:Glycosyl hydrolases family 18	-
FxaC_9g38400	1.14612	1.47228	1.07424	0.858723	0.979371	0.855347	19.5352	20.0221	23.8231	6.32671	6.23417	5.10677	FxaC_9g38400	Fvb3_4	21171129	21175765	-	1729	protein_coding	- && sp|P05414|GOX_SPIOL Peroxisomal (S)-2-hydroxy-acid oxidase OS=Spinacia oleracea OX=3562 PE=1 SV=1 && PF01070:FMN-dependent dehydrogenase	FMN_dh
FxaC_28g01790	0.377354	0.267146	0.609132	0	0.181746	0.238096	24.4269	24.4706	24.6444	4.41311	7.74623	5.36228	FxaC_28g01790	Fvb7_4	838230	840507	-	1694	protein_coding	- && sp|Q94A65|STR14_ARATH Rhodanese-like domain-containing protein 14, chloroplastic OS=Arabidopsis thaliana OX=3702 GN=At4g27700 PE=2 SV=1 && PF00581:Rhodanese-like domain	Rhodanese
FxaC_24g21060	1.35777	2.25888	2.27941	1.60549	1.56947	1.94186	28.3264	31.8857	31.7331	10.9752	7.01776	7.44782	FxaC_24g21060	Fvb6_4	11268951	11271124	-	1177	protein_coding	- && sp|Q08935|ROC1_NICSY 29 kDa ribonucleoprotein A, chloroplastic OS=Nicotiana sylvestris OX=4096 PE=2 SV=1 && PF00076:RNA recognition motif. (a.k.a. RRM, RBD, or RNP domain)	RRM_1
FxaC_26g19491	5.18605	4.19024	5.52029	5.35618	4.61546	3.9717	42.2048	38.564	50.2511	20.2136	19.9402	12.9397	FxaC_26g19491	Fvb7_3	9445481	9448371	+	1134	protein_coding	- && sp|Q8W013|COMT1_CATRO Caffeic acid 3-O-methyltransferase OS=Catharanthus roseus OX=4058 GN=COMT1 PE=2 SV=1 && PF00891:O-methyltransferase domain|PF08100:Dimerisation domain	-
FxaC_3g05770	3.27769	3.01028	3.10781	2.56259	2.66663	2.17989	14.9923	15.9271	16.4635	9.41546	5.94252	6.12688	FxaC_3g05770	Fvb1_3	2639437	2644569	-	3608	protein_coding	- && sp|Q9SZD6|PETS_ARATH Polyprotein of EF-Ts, chloroplastic OS=Arabidopsis thaliana OX=3702 GN=PETs PE=1 SV=1 && PF00575:S1 RNA binding domain|PF00889:Elongation factor TS	S1
FxaC_28g37490	8.96615	10.8874	10.5857	10.6608	11.0056	10.802	41.0456	39.5582	46.3355	34.6084	32.3883	29.8437	FxaC_28g37490	Fvb7_4	21448891	21455056	+	2203	protein_coding	- && sp|Q8LP17|CCD1_PEA Carotenoid 9,10(9',10')-cleavage dioxygenase 1 OS=Pisum sativum OX=3888 GN=CCD1 PE=2 SV=1 && PF03055:Retinal pigment epithelial membrane protein	RPE65
FxaC_2g33520	0.848962	0.50085	0.642909	0.0331962	0	0.330657	15.6332	17.8998	17.0921	8.19266	6.74271	4.43688	FxaC_2g33520	Fvb1_2	17889197	17891418	-	2033	protein_coding	- && sp|P49107|PSAN_ARATH Photosystem I reaction center subunit N, chloroplastic OS=Arabidopsis thaliana OX=3702 GN=PSAN PE=1 SV=2 && PF00295:Glycosyl hydrolases family 28	-
FxaC_20g38900	33.2853	31.7334	30.3571	18.0299	15.8043	12.2777	5.05473	6.24618	5.58619	3.49209	5.08388	6.23334	FxaC_20g38900	Fvb5_2	22814112	22815874	-	1763	protein_coding	- && sp|Q9FE06|EXOL2_ARATH Protein EXORDIUM-like 2 OS=Arabidopsis thaliana OX=3702 GN=EXL2 PE=2 SV=1 && PF04674:Phosphate-induced protein 1 conserved region	-
FxaC_13g26790	16.9071	14.0741	17.0051	3.00378	2.02098	1.78657	1.95555	1.23616	1.07101	0.158413	0.694042	0.0813607	FxaC_13g26790	Fvb4_3	13011467	13015985	+	3123	protein_coding	- && sp|Q9FGY1|BXL1_ARATH Beta-D-xylosidase 1 OS=Arabidopsis thaliana OX=3702 GN=BXL1 PE=1 SV=1 && PF01915:Glycosyl hydrolase family 3 C-terminal domain|PF00933:Glycosyl hydrolase family 3 N terminal domain|PF14310:Fibronectin type III-like domain	Glyco_hydro_3_C
FxaC_19g29860	3.82073	2.4708	1.73955	1.70659	1.94636	1.69988	80.2256	75.363	81.0203	37.7834	24.375	21.9043	FxaC_19g29860	Fvb5_4	17233103	17233537	-	435	protein_coding	- && sp|Q43517|FER1_SOLLC Ferredoxin-1, chloroplastic OS=Solanum lycopersicum OX=4081 GN=SEND33 PE=2 SV=1 && PF00111:2Fe-2S iron-sulfur cluster binding domain	Fer2
FxaC_7g21941	15.3977	12.2496	11.2142	11.3301	6.74187	10.9584	102.65	101.321	104.439	71.8211	56.728	51.6216	FxaC_7g21941	Fvb2_1	14605102	14605842	+	411	protein_coding	- && sp|Q39194|PSBW_ARATH Photosystem II reaction center W protein, chloroplastic OS=Arabidopsis thaliana OX=3702 GN=PSBW PE=1 SV=2 && PF07123:Photosystem II reaction centre W protein (PsbW)	-
FxaC_13g00350	5.99652	7.42219	6.91709	2.68958	3.53938	3.25602	35.4575	39.1133	34.5968	14.7955	16.0191	16.864	FxaC_13g00350	Fvb4_3	182821	186637	-	1631	protein_coding	- && sp|O82660|P2SAF_ARATH Photosystem II stability/assembly factor HCF136, chloroplastic OS=Arabidopsis thaliana OX=3702 GN=HCF136 PE=1 SV=1 && PF14870:Photosynthesis system II assembly factor YCF48	-
FxaC_1g39340	12.931	13.8951	10.8923	11.5392	9.31421	9.83447	51.4378	50.5614	57.2413	34.0538	31.2126	29.2562	FxaC_1g39340	Fvb1_4	20925224	20927719	-	1661	protein_coding	- && sp|Q945B7|CRD1_EUPES Magnesium-protoporphyrin IX monomethyl ester [oxidative] cyclase, chloroplastic OS=Euphorbia esula OX=3993 GN=CRD1 PE=3 SV=1 && PF02915:Rubrerythrin	-
FxaC_9g34020	2.5345	2.04717	2.05019	2.37051	3.37945	2.77261	12.918	14.0283	13.1857	13.0183	12.1433	11.3083	FxaC_9g34020	Fvb3_4	18920265	18930228	+	3758	protein_coding	- && sp|Q9LJR3|SPA3_ARATH Protein SPA1-RELATED 3 OS=Arabidopsis thaliana OX=3702 GN=SPA3 PE=1 SV=1 && -	-
FxaC_6g24200	5.58484	3.80683	3.97966	2.47004	2.54445	2.38096	44.3658	44.9811	44.6816	27.5171	20.0572	16.0493	FxaC_6g24200	Fvb2_4	15368550	15369972	+	847	protein_coding	- && sp|Q41228|PSAEA_NICSY Photosystem I reaction center subunit IV A, chloroplastic OS=Nicotiana sylvestris OX=4096 GN=PSAEA PE=1 SV=1 && PF02427:Photosystem I reaction centre subunit IV / PsaE	-
FxaC_10g09290	0.61782	1.16635	1.2854	1.00014	1.33903	1.2994	20.7192	21.0007	21.9504	13.8131	13.8526	17.6406	FxaC_10g09290	Fvb3_2	4420745	4422378	+	1552	protein_coding	- && sp|O80467|SDT_ARATH Spermidine sinapoyl-CoA acyltransferase OS=Arabidopsis thaliana OX=3702 GN=SDT PE=1 SV=1 && PF02458:Transferase family	-
FxaC_19g32180	4.28908	2.40871	3.55052	1.13205	0.794525	1.04086	43.5825	46.3019	47.6338	29.0096	24.7174	20.655	FxaC_19g32180	Fvb5_4	19063592	19064463	+	775	protein_coding	- && sp|P27524|CB4A_SOLLC Chlorophyll a-b binding protein CP24 10A, chloroplastic OS=Solanum lycopersicum OX=4081 GN=CAP10A PE=3 SV=1 && PF00504:Chlorophyll A-B binding protein	-
FxaC_25g41470	0.436439	0.720942	0.21918	0.399336	0.630611	0.183584	17.6998	14.6336	17.1131	5.57949	5.86609	4.22133	FxaC_25g41470	Fvb7_2	23090892	23094085	-	2197	protein_coding	- && sp|Q7X9A0|RCA1_LARTR Ribulose bisphosphate carboxylase/oxygenase activase 1, chloroplastic OS=Larrea tridentata OX=66636 GN=RCA1 PE=1 SV=1 && PF00004:ATPase family associated with various cellular activities (AAA)	AAA
FxaC_2g17170	1.3686	1.1225	1.65243	1.02201	0.602895	0.631856	17.2473	17.3173	18.7275	8.61137	5.59807	4.01369	FxaC_2g17170	Fvb1_2	7754771	7757793	-	1915	protein_coding	- && sp|P41346|FENR_VICFA Ferredoxin--NADP reductase, chloroplastic OS=Vicia faba OX=3906 GN=PETH PE=2 SV=1 && PF00175:Oxidoreductase NAD-binding domain	NAD_binding_1
FxaC_21g60460	5.26479	6.03468	5.35341	7.61536	7.81177	7.6944	22.7328	22.4092	21.8316	17.2893	18.8811	16.7251	FxaC_21g60460	Fvb6_1	31188775	31193980	-	3084	protein_coding	- && sp|Q8L7S8|RH3_ARATH DEAD-box ATP-dependent RNA helicase 3, chloroplastic OS=Arabidopsis thaliana OX=3702 GN=RH3 PE=1 SV=2 && -	-
FxaC_27g01300	7.42427	7.94564	7.9896	8.94178	7.48719	8.3711	39.2983	33.0103	31.2946	23.4628	24.4394	22.3194	FxaC_27g01300	Fvb7_1	660068	666351	-	2385	protein_coding	- && sp|Q8LP17|CCD1_PEA Carotenoid 9,10(9',10')-cleavage dioxygenase 1 OS=Pisum sativum OX=3888 GN=CCD1 PE=2 SV=1 && PF03055:Retinal pigment epithelial membrane protein	RPE65
FxaC_17g19290	10.7261	9.79161	10.0848	8.68183	10.672	10.8442	31.0581	29.8645	30.7603	23.4149	21.832	21.2053	FxaC_17g19290	Fvb5_1	9104358	9111604	-	3397	protein_coding	- && sp|Q9LKL2|APRR1_ARATH Two-component response regulator-like APRR1 OS=Arabidopsis thaliana OX=3702 GN=APRR1 PE=1 SV=1 && PF06203:CCT motif|PF00072:Response regulator receiver domain	Response_reg
FxaC_21g16130	0.304399	0.307854	0.14039	0.22955	0.209441	0.411566	42.69	36.5948	46.5603	27.1107	20.2443	20.5692	FxaC_21g16130	Fvb6_1	7195252	7196721	-	1470	protein_coding	- && sp|P27518|CB21_GOSHI Chlorophyll a-b binding protein 151, chloroplastic OS=Gossypium hirsutum OX=3635 GN=CAB-151 PE=2 SV=2 && PF00504:Chlorophyll A-B binding protein	-
FxaC_23g31560	11.123	14.2903	11.3931	14.9973	14.6839	16.4885	61.7955	61.7616	60.0571	43.0419	38.6855	38.0202	FxaC_23g31560	Fvb6_2	20714806	20715831	+	954	protein_coding	- && sp|Q39963|PDX1_HEVBR Probable pyridoxal 5'-phosphate synthase subunit PDX1 OS=Hevea brasiliensis OX=3981 GN=PDX1 PE=2 SV=1 && PF01680:SOR/SNZ family	-
FxaC_11g29440	2.21957	2.22606	3.34402	0.624887	0.534511	2.0229	77.0321	68.1219	72.9802	35.7554	30.6465	23.2327	FxaC_11g29440	Fvb3_3	17102337	17102768	+	432	protein_coding	- && sp|P31336|PST2_GOSHI Photosystem II 5 kDa protein, chloroplastic OS=Gossypium hirsutum OX=3635 GN=PSBT PE=4 SV=1 && -	-
FxaC_12g33870	1.02937	1.6852	0.996975	1.90183	2.85073	1.40723	26.9945	23.3888	29.2744	55.5446	43.6763	44.0361	FxaC_12g33870	Fvb3_1	22713143	22714862	-	1242	protein_coding	- && sp|Q03666|GSTX4_TOBAC Probable glutathione S-transferase OS=Nicotiana tabacum OX=4097 PE=2 SV=1 && PF02798:Glutathione S-transferase, N-terminal domain|PF13410:Glutathione S-transferase, C-terminal domain	GST_N
FxaC_15g16830	13.2204	13.5369	11.12	6.41722	6.34298	6.07239	54.6147	57.7711	68.0751	32.8422	31.0544	24.06	FxaC_15g16830	Fvb4_2	8096187	8098051	+	1262	protein_coding	- && sp|Q39857|XTH1_SOYBN Xyloglucan endotransglucosylase/hydrolase 1 OS=Glycine max OX=3847 GN=XTH1 PE=2 SV=2 && PF00722:Glycosyl hydrolases family 16|PF06955:Xyloglucan endo-transglycosylase (XET) C-terminus	-
FxaC_11g16030	0.332689	0.168233	0.613751	0.100354	0.0572265	0.0499795	31.7845	37.7372	32.789	13.446	9.32068	9.11511	FxaC_11g16030	Fvb3_3	8127543	8129888	-	1345	protein_coding	- && sp|Q9XF89|CB5_ARATH Chlorophyll a-b binding protein CP26, chloroplastic OS=Arabidopsis thaliana OX=3702 GN=LHCB5 PE=1 SV=1 && PF00504:Chlorophyll A-B binding protein	-
FxaC_26g21370	8.20282	6.98691	7.57383	9.13844	8.10412	8.86431	25.1417	23.6267	25.0833	19.5613	21.4545	17.9265	FxaC_26g21370	Fvb7_3	10575570	10583807	+	3951	protein_coding	- && sp|Q9M158|STR4_ARATH Rhodanese-like domain-containing protein 4, chloroplastic OS=Arabidopsis thaliana OX=3702 GN=STR4 PE=1 SV=2 && -	-
FxaC_15g06900	2.7681	2.33565	2.9096	1.01945	1.08517	0.947749	33.7007	29.8273	34.619	12.8981	8.02316	10.9389	FxaC_15g06900	Fvb4_2	3274770	3276522	-	993	protein_coding	- && - && -	-
FxaC_21g37830	0.693477	0.580805	0.892874	0.509885	0.417503	0.481835	7.00203	6.82896	8.21947	4.14239	4.85715	4.13474	FxaC_21g37830	Fvb6_1	19120772	19126861	+	5162	protein_coding	- && sp|Q9FNB0|CHLH_ARATH Magnesium-chelatase subunit ChlH, chloroplastic OS=Arabidopsis thaliana OX=3702 GN=CHLH PE=1 SV=1 && PF11965:Domain of unknown function (DUF3479)|PF02514:CobN/Magnesium Chelatase	-
FxaC_23g61130	3.96532	2.75278	4.15691	5.9909	5.84475	7.80068	23.5609	25.3488	25.2066	31.8351	26.9723	26.0544	FxaC_23g61130	Fvb6_2	35694605	35697730	+	1870	protein_coding	- && sp|Q9SSU8|PSY_DAUCA Phytoene synthase, chloroplastic OS=Daucus carota OX=4039 GN=PSY PE=2 SV=1 && PF00494:Squalene/phytoene synthase	-
FxaC_2g30820	0.680252	0.77903	0.775113	0.697057	0.409541	0.652237	9.44036	9.01276	10.333	4.6797	4.30877	4.51317	FxaC_2g30820	Fvb1_2	15838138	15849188	-	3195	protein_coding	- && sp|Q93Y08|AB1K8_ARATH Protein ACTIVITY OF BC1 COMPLEX KINASE 8, chloroplastic OS=Arabidopsis thaliana OX=3702 GN=ABC1K8 PE=2 SV=1 && PF03109:ABC1 family	ABC1
FxaC_22g59820	4.24329	3.92316	4.3165	4.76961	3.99083	3.97385	17.864	17.7865	18.7988	14.4503	10.6018	10.2794	FxaC_22g59820	Fvb6_3	36720897	36725970	-	3028	protein_coding	- && sp|Q8L7S8|RH3_ARATH DEAD-box ATP-dependent RNA helicase 3, chloroplastic OS=Arabidopsis thaliana OX=3702 GN=RH3 PE=1 SV=2 && PF00098:Zinc knuckle|PF00270:DEAD/DEAH box helicase|PF08152:GUCT (NUC152) domain|PF00271:Helicase conserved C-terminal domain	DEAD
FxaC_18g22560	2.89788	2.41358	3.36313	1.91965	1.36835	1.97186	28.6386	28.0152	31.1627	26.825	20.308	22.0211	FxaC_18g22560	Fvb5_3	15070897	15073071	-	1125	protein_coding	- && sp|Q93ZB1|LOL1_ARATH Protein LOL1 OS=Arabidopsis thaliana OX=3702 GN=LOL1 PE=2 SV=1 && PF06943:LSD1 zinc finger	zf-LSD1
FxaC_12g18880	3.88635	2.37183	3.31698	0.565935	1.12953	0.704638	58.66	59.3071	66.355	26.6203	20.8779	17.978	FxaC_12g18880	Fvb3_1	12776936	12777925	-	477	protein_coding	- && sp|P31336|PST2_GOSHI Photosystem II 5 kDa protein, chloroplastic OS=Gossypium hirsutum OX=3635 GN=PSBT PE=4 SV=1 && -	-
FxaC_13g17280	0.179965	0.22296	0.116202	0.265999	0.130016	0.75701	39.8962	32.0357	36.1665	10.152	5.57442	5.1147	FxaC_13g17280	Fvb4_3	8040784	8042977	+	1776	protein_coding	- && sp|P16032|RBS1_MESCR Ribulose bisphosphate carboxylase small subunit, chloroplastic 1 OS=Mesembryanthemum crystallinum OX=3544 GN=RBCS1 PE=2 SV=2 && -	-
FxaC_18g16130	0.897175	1.10069	0.811891	0.839561	1.20303	0.729048	10.6746	9.26601	10.9852	5.06734	6.01692	5.41004	FxaC_18g16130	Fvb5_3	10576935	10582203	+	3135	protein_coding	- && sp|Q3KTM0|FRO7_ARATH Ferric reduction oxidase 7, chloroplastic OS=Arabidopsis thaliana OX=3702 GN=FRO7 PE=2 SV=1 && PF08022:FAD-binding domain|PF08030:Ferric reductase NAD binding domain|PF01794:Ferric reductase like transmembrane component	FAD_binding_8
FxaC_17g49040	2.76308	2.56158	2.6667	2.47725	3.22137	2.37527	16.2904	14.5463	14.2366	13.7282	11.2741	9.65366	FxaC_17g49040	Fvb5_1	25696525	25700607	+	2915	protein_coding	- && sp|P93111|HEM11_CUCSA Glutamyl-tRNA reductase 1, chloroplastic OS=Cucumis sativus OX=3659 GN=HEMA1 PE=2 SV=1 && PF01488:Shikimate / quinate 5-dehydrogenase|PF00745:Glutamyl-tRNAGlu reductase, dimerisation domain|PF05201:Glutamyl-tRNAGlu reductase, N-	-
FxaC_15g13750	2.91935	3.65244	2.76249	1.43478	1.51515	1.79966	27.3316	25.1655	29.4581	10.2148	8.94858	8.45298	FxaC_15g13750	Fvb4_2	6436249	6437518	+	1270	protein_coding	- && sp|P80470|PSBY_SPIOL Photosystem II core complex proteins psbY, chloroplastic OS=Spinacia oleracea OX=3562 GN=PSBY PE=1 SV=2 && PF06298:Photosystem II protein Y (PsbY)	-
FxaC_4g28030	1.79423	1.68117	1.85513	0.928561	1.69443	1.0729	16.5999	16.5794	17.6582	6.74636	5.60984	5.20905	FxaC_4g28030	Fvb1_1	21865537	21868471	+	1817	protein_coding	- && sp|P41346|FENR_VICFA Ferredoxin--NADP reductase, chloroplastic OS=Vicia faba OX=3906 GN=PETH PE=2 SV=1 && PF00175:Oxidoreductase NAD-binding domain	NAD_binding_1
FxaC_12g04790	0.666941	0.726398	1.04898	0.270818	0.679507	1.24086	23.1567	21.4852	23.2151	6.97042	7.19332	7.59618	FxaC_12g04790	Fvb3_1	2691845	2693090	+	1246	protein_coding	- && sp|Q9S7N7|PSAG_ARATH Photosystem I reaction center subunit V, chloroplastic OS=Arabidopsis thaliana OX=3702 GN=PSAG PE=1 SV=1 && PF01241:Photosystem I psaG / psaK	-
FxaC_9g21430	2.02932	2.69372	5.02286	1.71398	0	1.28043	86.454	93.2234	97.1376	30.0149	37.5662	29.2405	FxaC_9g21430	Fvb3_4	11868718	11869032	-	315	protein_coding	- && sp|P31336|PST2_GOSHI Photosystem II 5 kDa protein, chloroplastic OS=Gossypium hirsutum OX=3635 GN=PSBT PE=4 SV=1 && -	-
FxaC_14g10270	11.0267	9.48173	12.0343	12.0259	12.0872	10.3377	50.4021	44.8007	51.0035	25.8968	26.8357	24.2925	FxaC_14g10270	Fvb4_4	4954158	4956407	-	1229	protein_coding	- && sp|P31165|RK15_PEA 50S ribosomal protein L15, chloroplastic (Fragment) OS=Pisum sativum OX=3888 GN=RPL15 PE=2 SV=1 && PF00828:Ribosomal proteins 50S-L15, 50S-L18e, 60S-L27A	-
FxaC_12g35301	6.64305	8.42977	6.51944	6.57234	6.23806	6.23895	36.8614	33.0087	37.2854	17.2452	15.7747	14.9464	FxaC_12g35301	Fvb3_1	23658979	23662348	-	1530	protein_coding	- && sp|Q42961|PGKH_TOBAC Phosphoglycerate kinase, chloroplastic OS=Nicotiana tabacum OX=4097 PE=2 SV=1 && PF00162:Phosphoglycerate kinase	-
FxaC_6g11621	0.400274	0.0708431	0.387678	0.126777	0	0.168372	25.9106	23.2622	23.9305	8.39855	7.95996	3.73895	FxaC_6g11621	Fvb2_4	7678843	7681244	+	1597	protein_coding	- && sp|Q944G9|ALFP2_ARATH Fructose-bisphosphate aldolase 2, chloroplastic OS=Arabidopsis thaliana OX=3702 GN=FBA2 PE=1 SV=2 && PF00274:Fructose-bisphosphate aldolase class-I	-
FxaC_8g08720	6.59858	6.67655	6.52669	12.3962	10.7202	10.9699	25.3056	22.8651	26.586	31.6256	33.9702	32.3036	FxaC_8g08720	Fvb2_3	4367153	4370504	+	2635	protein_coding	- && sp|Q9FH02|FTSH5_ARATH ATP-dependent zinc metalloprotease FTSH 5, chloroplastic OS=Arabidopsis thaliana OX=3702 GN=FTSH5 PE=1 SV=1 && PF17862:AAA+ lid domain|PF00004:ATPase family associated with various cellular activities (AAA)|PF01434:Peptidase fam	AAA
FxaC_9g11470	0.460648	0.564428	1.02958	0.11223	0.127998	0.149052	15.4759	14.4888	17.6824	4.08308	4.67608	3.90853	FxaC_9g11470	Fvb3_4	5845691	5848281	-	1804	protein_coding	- && sp|Q9STF2|PTA16_ARATH Protein PLASTID TRANSCRIPTIONALLY ACTIVE 16, chloroplastic OS=Arabidopsis thaliana OX=3702 GN=PTAC16 PE=1 SV=1 && PF13460:NAD(P)H-binding	-
FxaC_18g04610	27.9071	29.5475	25.7302	11.2547	14.9447	12.2514	4.89934	5.2394	5.68121	2.32449	3.52393	4.69135	FxaC_18g04610	Fvb5_3	2797214	2798892	+	1679	protein_coding	- && sp|Q9FE06|EXOL2_ARATH Protein EXORDIUM-like 2 OS=Arabidopsis thaliana OX=3702 GN=EXL2 PE=2 SV=1 && PF04674:Phosphate-induced protein 1 conserved region	-
FxaC_9g37770	0.137077	0.444782	0.147515	1.01304	0	0.576604	32.1168	30.2187	35.9509	13.0842	9.04466	8.08219	FxaC_9g37770	Fvb3_4	20839907	20842375	+	1399	protein_coding	- && sp|Q9XF89|CB5_ARATH Chlorophyll a-b binding protein CP26, chloroplastic OS=Arabidopsis thaliana OX=3702 GN=LHCB5 PE=1 SV=1 && PF00504:Chlorophyll A-B binding protein	-
FxaC_24g05600	0.585263	0.633011	0.69981	1.23579	1.40941	1.23093	28.9719	30.4526	31.6946	15.5457	19.8448	14.0874	FxaC_24g05600	Fvb6_4	2620539	2621727	+	983	protein_coding	- && sp|Q39654|PSAL_CUCSA Photosystem I reaction center subunit XI, chloroplastic OS=Cucumis sativus OX=3659 GN=PSAL PE=2 SV=1 && PF02605:Photosystem I reaction centre subunit XI	-
FxaC_9g01340	2.31087	2.29368	2.65487	0.263753	0	0.328395	15.922	17.4373	17.1265	5.50498	5.09399	3.7859	FxaC_9g01340	Fvb3_4	795180	798976	-	2047	protein_coding	- && sp|Q8W496|PTC52_ARATH Protochlorophyllide-dependent translocon component 52, chloroplastic OS=Arabidopsis thaliana OX=3702 GN=PTC52 PE=2 SV=1 && PF08417:Pheophorbide a oxygenase|PF00355:Rieske [2Fe-2S] domain	-
FxaC_20g38030	25.9097	22.8415	24.0101	25.2129	23.8708	22.8089	64.4868	61.3117	67.6141	89.7962	104.45	85.726	FxaC_20g38030	Fvb5_2	22375582	22378856	+	1954	protein_coding	- && sp|Q9FKQ1|DTX27_ARATH Protein DETOXIFICATION 27 OS=Arabidopsis thaliana OX=3702 GN=DTX27 PE=2 SV=1 && PF01554:MatE	MatE
FxaC_18g14200	0.248316	0.627838	0.53445	0.22471	0.0854269	0.0373044	16.5997	14.1887	20.28	5.85688	4.64876	3.5251	FxaC_18g14200	Fvb5_3	9113702	9115503	-	1802	protein_coding	- && sp|Q43517|FER1_SOLLC Ferredoxin-1, chloroplastic OS=Solanum lycopersicum OX=4081 GN=SEND33 PE=2 SV=1 && PF00111:2Fe-2S iron-sulfur cluster binding domain	Fer2
FxaC_10g24180	10.8889	12.4425	11.0354	3.90641	5.60088	6.15156	41.8775	38.7958	47.0867	13.4241	15.3072	11.696	FxaC_10g24180	Fvb3_2	13533686	13537043	+	1814	protein_coding	- && sp|O23787|THI4_CITSI Thiamine thiazole synthase, chloroplastic OS=Citrus sinensis OX=2711 GN=THI1 PE=2 SV=1 && PF01946:Thi4 family	-
FxaC_5g03340	1.50361	0.89905	1.04958	1.54454	1.37009	2.60685	18.4617	16.4555	16.6958	18.4512	14.5242	16.4762	FxaC_5g03340	Fvb2_2	1515777	1518025	-	1573	protein_coding	- && sp|Q5C9L6|CNMT_THLFG (S)-coclaurine N-methyltransferase OS=Thalictrum flavum subsp. glaucum OX=150095 PE=1 SV=1 && PF02353:Mycolic acid cyclopropane synthetase	-
FxaC_16g15050	1.41008	1.03986	0.885182	0.558263	0.495209	0.864995	22.1665	22.9184	27.0418	9.49836	12.5992	11.0931	FxaC_16g15050	Fvb4_1	11133257	11134344	-	1088	protein_coding	- && sp|P29302|PSAD_NICSY Photosystem I reaction center subunit II, chloroplastic OS=Nicotiana sylvestris OX=4096 GN=psaD PE=2 SV=1 && PF02531:PsaD	-
FxaC_4g12150	0.408458	0.469896	0.219781	0.0862464	0.147546	0.0859073	19.0339	17.4698	19.3933	19.7749	15.4968	8.28023	FxaC_4g12150	Fvb1_1	11778517	11780282	-	1565	protein_coding	- && sp|P49107|PSAN_ARATH Photosystem I reaction center subunit N, chloroplastic OS=Arabidopsis thaliana OX=3702 GN=PSAN PE=1 SV=2 && PF05479:Photosystem I reaction centre subunit N (PSAN or PSI-N)	-
FxaC_22g52730	26.1789	23.8269	24.7595	6.03976	6.96321	4.77358	1.4549	1.78535	1.26531	0	0.512868	0.123584	FxaC_22g52730	Fvb6_3	32749361	32750797	-	1028	protein_coding	- && - && PF09713:Plant protein 1589 of unknown function (A_thal_3526)	-
FxaC_10g19840	0.649225	0.515596	1.03904	2.03869	1.70375	2.04818	7.70862	7.97685	8.51675	7.75868	7.704	7.36132	FxaC_10g19840	Fvb3_2	10635091	10642810	+	3840	protein_coding	- && sp|Q9LJR3|SPA3_ARATH Protein SPA1-RELATED 3 OS=Arabidopsis thaliana OX=3702 GN=SPA3 PE=1 SV=1 && -	-
FxaC_17g08871	7.79261	7.84412	7.1543	7.55863	6.24554	6.86309	26.1855	24.3265	27.8907	18.1974	16.5142	14.471	FxaC_17g08871	Fvb5_1	4233083	4235707	+	2625	protein_coding	- && sp|P46280|EFTU2_SOYBN Elongation factor Tu, chloroplastic OS=Glycine max OX=3847 GN=TUFB1 PE=3 SV=1 && PF00009:Elongation factor Tu GTP binding domain|PF03143:Elongation factor Tu C-terminal domain|PF03144:Elongation factor Tu domain 2	GTP_EFTU
FxaC_27g26550	0.778903	0.855654	0.491366	0.311918	0.0970205	0.0282447	10.0809	10.929	11.9456	3.99566	3.64285	2.32204	FxaC_27g26550	Fvb7_1	18800987	18806137	+	2380	protein_coding	- && sp|Q8GX78|ANTR2_ARATH Ascorbate transporter, chloroplastic OS=Arabidopsis thaliana OX=3702 GN=PHT4;4 PE=1 SV=1 && PF07690:Major Facilitator Superfamily	MFS_1
FxaC_3g16210	1.71514	3.03557	1.69609	0.685155	0.558155	0.828703	23.4088	21.3865	24.8389	13.8719	8.96343	7.55451	FxaC_3g16210	Fvb1_3	8283164	8284969	-	1379	protein_coding	- && sp|Q40459|PSBO_TOBAC Oxygen-evolving enhancer protein 1, chloroplastic OS=Nicotiana tabacum OX=4097 GN=PSBO PE=2 SV=1 && PF01716:Manganese-stabilising protein / photosystem II polypeptide	-
FxaC_7g32720	0.319328	0.154137	0.593567	0.337133	0.174772	0.183167	12.7919	11.1802	14.2051	6.98973	4.46939	3.98097	FxaC_7g32720	Fvb2_1	20682844	20686221	+	2202	protein_coding	- && sp|Q9S7X6|ACL5_ARATH Thermospermine synthase ACAULIS5 OS=Arabidopsis thaliana OX=3702 GN=ACL5 PE=1 SV=1 && PF17284:Spermidine synthase tetramerisation domain|PF01564:Spermine/spermidine synthase domain	-
FxaC_15g38580	0.587273	0.535445	0.593689	0.375767	0.257137	0.0935725	6.85291	6.65998	7.70801	4.2696	4.72953	4.59795	FxaC_15g38580	Fvb4_2	23989572	23996692	-	3592	protein_coding	- && - && PF03126:Plus-3 domain	-
FxaC_15g36330	0.711974	0.425709	0.269201	0.203154	0.463393	0.101178	24.0681	25.414	29.9258	16.0506	15.1302	13.7103	FxaC_15g36330	Fvb4_2	22544868	22552444	-	3322	protein_coding	- && sp|O53732|UFAA1_MYCTU Tuberculostearic acid methyltransferase UfaA1 OS=Mycobacterium tuberculosis (strain ATCC 25618 / H37Rv) OX=83332 GN=ufaA1 PE=1 SV=3 && PF13450:NAD(P)-binding Rossmann-like domain|PF02353:Mycolic acid cyclopropane synthetase	-
FxaC_9g10810	0.477043	0.492509	0.770052	0.4197	0.382933	0.75249	44.6458	33.769	42.7571	9.43502	5.17319	5.37254	FxaC_9g10810	Fvb3_4	5528806	5529609	+	804	protein_coding	- && sp|P27495|CB24_TOBAC Chlorophyll a-b binding protein 40, chloroplastic OS=Nicotiana tabacum OX=4097 GN=CAB40 PE=2 SV=1 && PF00504:Chlorophyll A-B binding protein	-
FxaC_12g33700	2.25537	2.13842	2.25375	2.85735	2.28892	2.16847	15.2026	16.077	14.8918	10.473	8.20841	7.04381	FxaC_12g33700	Fvb3_1	22614354	22619298	-	1984	protein_coding	- && sp|P05414|GOX_SPIOL Peroxisomal (S)-2-hydroxy-acid oxidase OS=Spinacia oleracea OX=3562 PE=1 SV=1 && PF01070:FMN-dependent dehydrogenase	FMN_dh
FxaC_20g37430	1.77992	1.27638	1.81638	0.712785	0.665124	0.709983	13.8817	15.2522	13.3514	18.4726	16.5928	14.7294	FxaC_20g37430	Fvb5_2	21967085	21970203	-	2083	protein_coding	- && sp|Q6Z8L2|LAC9_ORYSJ Putative laccase-9 OS=Oryza sativa subsp. japonica OX=39947 GN=LAC9 PE=3 SV=1 && PF07731:Multicopper oxidase	-
FxaC_23g61010	0.476687	0.210918	0.256493	0.100653	0.0573972	0.300772	24.0257	22.606	29.1455	14.2649	9.04269	7.10541	FxaC_23g61010	Fvb6_2	35615446	35617318	-	1341	protein_coding	- && sp|P93566|PSBP_SOLTU Oxygen-evolving enhancer protein 2, chloroplastic OS=Solanum tuberosum OX=4113 GN=PSBP PE=2 SV=1 && PF01789:PsbP	-
FxaC_10g00860	0.670529	0.395582	0.841852	0.206475	0.504609	0.381946	11.5485	10.3174	10.5309	1.36943	1.25457	2.05448	FxaC_10g00860	Fvb3_2	462372	465139	+	2288	protein_coding	- && sp|P27493|CB22_TOBAC Chlorophyll a-b binding protein 21, chloroplastic OS=Nicotiana tabacum OX=4097 GN=CAB21 PE=2 SV=1 && PF00504:Chlorophyll A-B binding protein	-
FxaC_20g15590	0.410485	0.46232	0.481901	0.551564	0.404394	0.47091	14.2608	13.0787	16.0183	13.8306	13.7475	11.8293	FxaC_20g15590	Fvb5_2	8253775	8255712	+	1713	protein_coding	- && sp|Q9ZS34|CHLP_TOBAC Geranylgeranyl diphosphate reductase, chloroplastic OS=Nicotiana tabacum OX=4097 GN=CHLP PE=2 SV=1 && -	-
FxaC_9g06500	0.887181	0.743775	1.40698	1.47891	0.843349	0.932963	16.8882	17.7519	17.374	7.58888	6.63261	4.45446	FxaC_9g06500	Fvb3_4	3417127	3418495	-	1369	protein_coding	- && sp|Q9S7N7|PSAG_ARATH Photosystem I reaction center subunit V, chloroplastic OS=Arabidopsis thaliana OX=3702 GN=PSAG PE=1 SV=1 && PF01241:Photosystem I psaG / psaK	-
FxaC_4g39470	1.76556	1.90705	1.34118	2.33	1.21926	1.52902	13.7191	13.1099	11.6483	8.70755	6.35301	6.34708	FxaC_4g39470	Fvb1_1	27245198	27250571	-	2462	protein_coding	- && - && -	-
FxaC_19g16400	3.19785	3.2131	3.33382	0.140673	0.0802185	0.24521	17.6335	17.611	20.4638	1.80462	1.46529	1.45648	FxaC_19g16400	Fvb5_4	8295246	8299524	-	1919	protein_coding	- && sp|P54767|DCE_SOLLC Glutamate decarboxylase OS=Solanum lycopersicum OX=4081 PE=2 SV=1 && PF00282:Pyridoxal-dependent decarboxylase conserved domain	-
FxaC_11g21700	3.5085	2.96366	2.54571	1.34695	0.8001	0.838534	15.884	15.7626	18.1313	6.81116	4.14085	3.9619	FxaC_11g21700	Fvb3_3	11658657	11662423	+	2405	protein_coding	- && sp|O23787|THI4_CITSI Thiamine thiazole synthase, chloroplastic OS=Citrus sinensis OX=2711 GN=THI1 PE=2 SV=1 && PF01946:Thi4 family	-
FxaC_22g12570	0.486003	0.758965	0.86143	1.14693	0.860573	1.62344	10.1169	11.4348	10.3049	13.2506	12.8637	13.6079	FxaC_22g12570	Fvb6_3	5973670	5978292	-	2236	protein_coding	- && - && -	-
FxaC_23g59860	0.783492	0.244707	0.247986	0.0973148	0.166481	0.290797	18.0619	18.3885	19.6046	5.31065	8.27819	5.90799	FxaC_23g59860	Fvb6_2	35053938	35055870	-	1387	protein_coding	- && sp|P27522|CB13_SOLLC Chlorophyll a-b binding protein 8, chloroplastic OS=Solanum lycopersicum OX=4081 GN=CAB8 PE=3 SV=1 && PF00504:Chlorophyll A-B binding protein	-
FxaC_13g40790	1.23439	0.858276	1.42327	0.186173	0.0530825	0	15.8589	16.1929	16.4034	7.50614	4.60567	4.20562	FxaC_13g40790	Fvb4_3	22072792	22074241	-	1450	protein_coding	- && sp|Q9LX31|GUN4C_ARATH Tetrapyrrole-binding protein, chloroplastic OS=Arabidopsis thaliana OX=3702 GN=GUN4 PE=1 SV=1 && PF05419:GUN4-like	-
FxaC_21g54730	13.0438	12.8527	15.2316	12.306	12.2528	10.0688	49.151	44.7408	45.6258	26.2914	28.5698	22.6143	FxaC_21g54730	Fvb6_1	28369120	28371497	+	1382	protein_coding	- && sp|Q08935|ROC1_NICSY 29 kDa ribonucleoprotein A, chloroplastic OS=Nicotiana sylvestris OX=4096 PE=2 SV=1 && PF00076:RNA recognition motif. (a.k.a. RRM, RBD, or RNP domain)	RRM_1
FxaC_22g20080	2.37681	2.4797	2.71934	2.6414	2.77151	3.02567	13.1953	13.7969	13.5516	12.6935	14.2383	11.4117	FxaC_22g20080	Fvb6_3	10269480	10274497	-	2555	protein_coding	- && sp|Q8W4D6|HC173_ARATH Protein HIGH CHLOROPHYLL FLUORESCENCE PHENOTYPE 173, chloroplastic OS=Arabidopsis thaliana OX=3702 GN=HCF173 PE=1 SV=1 && PF13460:NAD(P)H-binding|PF08547:Complex I intermediate-associated protein 30 (CIA30)	-
FxaC_9g27190	11.0673	9.22744	8.49488	2.39318	3.5643	3.00075	32.628	30.7856	34.7298	12.0396	10.9243	8.34775	FxaC_9g27190	Fvb3_4	15191754	15196271	-	2397	protein_coding	- && - && PF12697:Alpha/beta hydrolase family	-
FxaC_9g24590	1.04661	0.284978	0.259917	0.339989	0.193878	0.423315	40.185	34.5132	43.9977	19.6615	15.715	13.7605	FxaC_9g24590	Fvb3_4	13692597	13694063	+	794	protein_coding	- && sp|Q949Q5|PSAO_ARATH Photosystem I subunit O OS=Arabidopsis thaliana OX=3702 GN=PSAO PE=1 SV=1 && -	-
FxaC_6g01910	6.09366	4.81094	5.11113	12.583	13.1999	13.633	21.8405	22.0915	23.0394	40.7132	49.1915	51.6194	FxaC_6g01910	Fvb2_4	1083124	1086295	+	2140	protein_coding	- && sp|O48651|SQE1_PANGI Squalene monooxygenase SE1 OS=Panax ginseng OX=4054 GN=SQE1 PE=2 SV=1 && PF08491:Squalene epoxidase|PF01266:FAD dependent oxidoreductase	DAO
FxaC_23g30250	7.05143	9.86987	6.29884	1.02181	1.55382	1.21165	36.8876	39.5147	40.9956	12.0877	11.6148	6.82396	FxaC_23g30250	Fvb6_2	19984260	19987215	+	1387	protein_coding	- && - && -	-
FxaC_22g24920	0.309184	0.82082	0.665454	0.571239	0.0930709	1.0567	32.101	29.6923	39.321	12.9613	12.3254	13.6723	FxaC_22g24920	Fvb6_3	13339390	13340811	+	827	protein_coding	- && sp|P22179|PSAH_SPIOL Photosystem I reaction center subunit VI, chloroplastic OS=Spinacia oleracea OX=3562 GN=PSAH PE=1 SV=1 && PF03244:Photosystem I reaction centre subunit VI	-
FxaC_21g19080	2.75375	1.982	1.5805	3.95391	4.46521	4.09281	16.895	16.5398	19.0338	21.7225	17.7324	17.9147	FxaC_21g19080	Fvb6_1	8707547	8710554	-	1741	protein_coding	- && sp|Q9SSU8|PSY_DAUCA Phytoene synthase, chloroplastic OS=Daucus carota OX=4039 GN=PSY PE=2 SV=1 && PF00494:Squalene/phytoene synthase	-
FxaC_28g22370	0.782636	0.647898	0.380363	0.319847	0.151994	0.238942	9.00807	8.67328	10.0298	2.54005	3.70179	3.16107	FxaC_28g22370	Fvb7_4	11183063	11188392	-	2532	protein_coding	- && sp|Q8GX78|ANTR2_ARATH Ascorbate transporter, chloroplastic OS=Arabidopsis thaliana OX=3702 GN=PHT4;4 PE=1 SV=1 && PF07690:Major Facilitator Superfamily	MFS_1
FxaC_26g41630	20.4123	18.4539	20.2835	48.1814	40.2714	39.9371	59.1123	63.4859	52.6529	124.388	129.51	98.1528	FxaC_26g41630	Fvb7_3	23918621	23927092	+	1594	protein_coding	- && sp|Q9AU11|PKS1_RUBID Polyketide synthase 1 OS=Rubus idaeus OX=32247 GN=PKS1 PE=1 SV=1 && PF02797:Chalcone and stilbene synthases, C-terminal domain|PF00195:Chalcone and stilbene synthases, N-terminal domain	Chal_sti_synt_N
FxaC_22g14090	0.517834	0.101833	0.619184	0.12149	0	0.423544	24.4	24.039	31.8341	14.3484	11.5474	8.2905	FxaC_22g14090	Fvb6_3	6861299	6862743	-	1111	protein_coding	- && sp|P27518|CB21_GOSHI Chlorophyll a-b binding protein 151, chloroplastic OS=Gossypium hirsutum OX=3635 GN=CAB-151 PE=2 SV=2 && PF00504:Chlorophyll A-B binding protein	-
FxaC_12g48800	61.7462	56.3113	56.814	69.7357	68.521	69.0544	121.759	126.575	125.521	173.729	172.505	154.31	FxaC_12g48800	Fvb3_1	31047546	31050045	-	1321	protein_coding	- && sp|O65398|GLX1_ARATH Lactoylglutathione lyase GLX1 OS=Arabidopsis thaliana OX=3702 GN=GLX1 PE=1 SV=1 && PF00903:Glyoxalase/Bleomycin resistance protein/Dioxygenase superfamily	Glyoxalase
FxaC_9g22370	12.6675	13.7701	14.9363	13.6214	13.3226	11.9644	40.5163	43.9722	45.0817	27.8712	29.165	26.6911	FxaC_9g22370	Fvb3_4	12449769	12453186	+	1635	protein_coding	- && sp|Q56YA5|SGAT_ARATH Serine--glyoxylate aminotransferase OS=Arabidopsis thaliana OX=3702 GN=AGT1 PE=1 SV=2 && PF00266:Aminotransferase class-V	Aminotran_5
FxaC_25g09460	2.75416	2.52752	2.63456	2.26156	2.70213	1.85934	16.5077	15.1822	17.5277	8.94712	7.35377	8.21061	FxaC_25g09460	Fvb7_2	5672087	5678380	-	1880	protein_coding	- && sp|O48902|MDHP_MEDSA Malate dehydrogenase [NADP], chloroplastic OS=Medicago sativa OX=3879 GN=MDH1 PE=2 SV=1 && PF00056:lactate/malate dehydrogenase, NAD binding domain|PF02866:lactate/malate dehydrogenase, alpha/beta C-terminal domain	-
FxaC_6g14470	2.02016	1.88986	1.83236	2.10233	2.77994	3.42941	12.9982	12.2289	14.3175	14.8901	14.8899	16.6047	FxaC_6g14470	Fvb2_4	9105250	9110589	+	2215	protein_coding	- && - && PF07343:Protein of unknown function (DUF1475)	-
FxaC_1g31270	0.457579	0.263202	0.295453	0.241545	0.110193	0.264655	7.51653	7.63345	8.91191	2.08545	2.9563	1.9325	FxaC_1g31270	Fvb1_4	15794991	15798010	+	2794	protein_coding	- && sp|Q9FF41|PMI15_ARATH Protein PLASTID MOVEMENT IMPAIRED 15 OS=Arabidopsis thaliana OX=3702 GN=PMI15 PE=2 SV=3 && PF05701:Weak chloroplast movement under blue light	-
FxaC_20g07430	6.74475	8.13686	7.34722	6.21981	5.36997	6.07955	25.9793	24.5573	28.4625	13.257	13.9262	11.0521	FxaC_20g07430	Fvb5_2	3760177	3762498	-	2322	protein_coding	- && sp|P46280|EFTU2_SOYBN Elongation factor Tu, chloroplastic OS=Glycine max OX=3847 GN=TUFB1 PE=3 SV=1 && PF03143:Elongation factor Tu C-terminal domain|PF03144:Elongation factor Tu domain 2|PF00009:Elongation factor Tu GTP binding domain	GTP_EFTU
FxaC_12g41430	5.55223	4.49313	4.24541	1.92822	2.19913	1.72858	25.5682	22.8196	22.1568	8.66943	10.1429	8.82054	FxaC_12g41430	Fvb3_1	27300702	27303845	-	1750	protein_coding	- && sp|P21727|TPT_PEA Triose phosphate/phosphate translocator, chloroplastic OS=Pisum sativum OX=3888 PE=1 SV=1 && PF03151:Triose-phosphate Transporter family	-
FxaC_24g10740	84.4347	95.431	98.4474	38.7922	33.1818	27.7227	30.607	33.9485	30.909	17.2049	12.2236	11.8792	FxaC_24g10740	Fvb6_4	5173005	5174669	+	1016	protein_coding	- && sp|Q8LD26|DRMH3_ARATH Dormancy-associated protein homolog 3 OS=Arabidopsis thaliana OX=3702 GN=At1g56220 PE=1 SV=1 && -	-
FxaC_20g18150	3.9515	3.97034	4.1195	2.99849	4.26232	3.20313	22.8326	21.5577	20.2212	17.9455	19.9545	16.9748	FxaC_20g18150	Fvb5_2	9772194	9775086	-	1553	protein_coding	- && - && PF06966:Protein of unknown function (DUF1295)	-
FxaC_17g19580	0.26972	0.238684	0.464414	0	0	0	24.191	24.2468	26.135	8.72086	6.27829	5.36054	FxaC_17g19580	Fvb5_1	9214045	9215418	+	1185	protein_coding	- && sp|Q9SQL2|CB24_PEA Chlorophyll a-b binding protein P4, chloroplastic OS=Pisum sativum OX=3888 GN=lhcA-P4 PE=1 SV=1 && PF00504:Chlorophyll A-B binding protein	-
FxaC_7g39700	5.99426	6.30537	6.13426	7.49865	6.97248	8.92018	19.6701	20.2224	19.5727	17.0198	18.4905	20.4324	FxaC_7g39700	Fvb2_1	24489646	24493188	-	2826	protein_coding	- && sp|O82150|FTSH_TOBAC ATP-dependent zinc metalloprotease FTSH, chloroplastic OS=Nicotiana tabacum OX=4097 GN=FTSH PE=2 SV=2 && PF17862:AAA+ lid domain|PF00004:ATPase family associated with various cellular activities (AAA)|PF01434:Peptidase family M41	AAA
FxaC_15g22500	0.799047	0.404059	0.491366	0.060257	0.274892	0.3001	21.0324	20.0599	29.5321	19.6809	15.639	12.0239	FxaC_15g22500	Fvb4_2	11862704	11863823	+	1120	protein_coding	- && sp|P29302|PSAD_NICSY Photosystem I reaction center subunit II, chloroplastic OS=Nicotiana sylvestris OX=4096 GN=psaD PE=2 SV=1 && PF02531:PsaD	-
FxaC_10g43800	20.164	15.3014	19.6097	3.59486	2.88276	3.6087	2.80081	3.55547	3.35089	0.0686257	0.536321	0.449389	FxaC_10g43800	Fvb3_2	27210644	27214702	-	2403	protein_coding	- && sp|O24661|ASNS_TRIVS Asparagine synthetase [glutamine-hydrolyzing] OS=Triphysaria versicolor OX=64093 GN=AS PE=2 SV=3 && PF00733:Asparagine synthase|PF13537:Glutamine amidotransferase domain	-
FxaC_13g55890	1.57189	0.85316	1.21794	0.442543	1.11038	0.947727	10.6656	9.27524	9.95101	10.9398	10.0452	10.2261	FxaC_13g55890	Fvb4_3	31731500	31738018	+	3050	protein_coding	- && sp|Q55680|Y005_SYNY3 Uncharacterized protein sll0005 OS=Synechocystis sp. (strain PCC 6803 / Kazusa) OX=1111708 GN=sll0005 PE=3 SV=1 && PF03109:ABC1 family	ABC1
FxaC_13g41090	22.3893	24.9898	20.9464	22.1216	21.4516	20.1332	67.5545	63.1295	66.4231	59.9997	52.2939	53.0058	FxaC_13g41090	Fvb4_3	22171001	22172797	-	1202	protein_coding	- && sp|Q96288|BBX24_ARATH B-box zinc finger protein 24 OS=Arabidopsis thaliana OX=3702 GN=BBX24 PE=1 SV=1 && PF00643:B-box zinc finger	zf-B_box
FxaC_11g15320	6.40179	6.33164	6.3827	1.83877	2.55054	2.77206	27.1208	29.7796	27.914	20.6438	16.9962	17.1669	FxaC_11g15320	Fvb3_3	7739323	7741205	+	1358	protein_coding	- && sp|Q03666|GSTX4_TOBAC Probable glutathione S-transferase OS=Nicotiana tabacum OX=4097 PE=2 SV=1 && PF02798:Glutathione S-transferase, N-terminal domain|PF13410:Glutathione S-transferase, C-terminal domain	GST_N
FxaC_27g01350	22.4608	20.1283	26.3605	61.4736	55.7062	54.7279	70.7673	78.4345	65.3701	148.707	148.969	123.446	FxaC_27g01350	Fvb7_1	702098	703873	-	1571	protein_coding	- && sp|Q9AU11|PKS1_RUBID Polyketide synthase 1 OS=Rubus idaeus OX=32247 GN=PKS1 PE=1 SV=1 && PF02797:Chalcone and stilbene synthases, C-terminal domain|PF00195:Chalcone and stilbene synthases, N-terminal domain	Chal_sti_synt_N
FxaC_24g47580	0.284897	0.094543	0.229943	0.451172	0.30016	0.599198	15.3452	17.382	16.7359	19.2622	18.7328	16.1372	FxaC_24g47580	Fvb6_4	28825278	28828311	+	1795	protein_coding	- && sp|Q9SSU8|PSY_DAUCA Phytoene synthase, chloroplastic OS=Daucus carota OX=4039 GN=PSY PE=2 SV=1 && PF00494:Squalene/phytoene synthase	-
FxaC_24g40400	0.431501	0.600049	0.398021	0.19524	0.22267	0.388944	24.3383	21.7264	22.7571	11.2377	8.81255	9.37216	FxaC_24g40400	Fvb6_4	23963608	23965250	+	1037	protein_coding	- && sp|P22179|PSAH_SPIOL Photosystem I reaction center subunit VI, chloroplastic OS=Spinacia oleracea OX=3562 GN=PSAH PE=1 SV=1 && PF03244:Photosystem I reaction centre subunit VI	-
FxaC_10g23030	0.404261	0.134154	0.271902	0.26675	0.54761	0.903385	23.8927	24.0142	23.5029	26.6373	22.6451	25.6098	FxaC_10g23030	Fvb3_2	12684644	12686005	-	1265	protein_coding	- && - && -	-
FxaC_27g05380	4.86221	4.04963	5.38634	2.11371	2.41068	2.70695	46.2855	53.3766	57.6444	32.465	25.6865	20.7478	FxaC_27g05380	Fvb7_1	3948164	3949556	+	447	protein_coding	- && sp|P80883|PETM_SPIOL Cytochrome b6-f complex subunit 7 (Fragment) OS=Spinacia oleracea OX=3562 GN=petM PE=1 SV=1 && PF08041:PetM family of cytochrome b6f complex subunit 7	-
FxaC_16g21600	5.43261	5.32831	4.82319	3.5369	2.78006	3.09452	26.7897	24.1138	31.4087	11.5622	8.9199	7.10803	FxaC_16g21600	Fvb4_1	15018462	15020933	+	1412	protein_coding	- && sp|P22798|RK15_SPIOL 50S ribosomal protein L15, chloroplastic OS=Spinacia oleracea OX=3562 GN=RPL15 PE=1 SV=3 && PF00828:Ribosomal proteins 50S-L15, 50S-L18e, 60S-L27A	-
FxaC_7g41270	21.9615	20.09	22.4615	10.3049	9.654	9.71449	55.8187	64.8836	59.3644	28.0654	24.1192	24.4217	FxaC_7g41270	Fvb2_1	25239222	25241413	+	1467	protein_coding	- && sp|P25804|CYSP_PEA Cysteine proteinase 15A OS=Pisum sativum OX=3888 PE=2 SV=1 && PF00112:Papain family cysteine protease|PF08246:Cathepsin propeptide inhibitor domain (I29)	Peptidase_C1
FxaC_6g22190	0.197295	0.244431	0.169855	0.791524	0.380097	1.12037	16.4643	19.416	20.2643	17.6105	17.2127	16.3511	FxaC_6g22190	Fvb2_4	14207098	14211573	+	1620	protein_coding	- && sp|Q9SV68|QORH_ARATH Chloroplast envelope quinone oxidoreductase homolog OS=Arabidopsis thaliana OX=3702 GN=CEQORH PE=1 SV=1 && PF08240:Alcohol dehydrogenase GroES-like domain|PF13602:Zinc-binding dehydrogenase	ADH_N
FxaC_10g05540	71.2408	58.3558	59.3228	16.8246	17.3506	19.2132	19.3431	20.6217	16.5289	7.10276	6.45871	7.405	FxaC_10g05540	Fvb3_2	2702531	2704399	+	1424	protein_coding	- && sp|O48882|ACCO2_MALDO 1-aminocyclopropane-1-carboxylate oxidase 2 OS=Malus domestica OX=3750 GN=ACO2 PE=2 SV=1 && PF03171:2OG-Fe(II) oxygenase superfamily|PF14226:non-haem dioxygenase in morphine synthesis N-terminal	2OG-FeII_Oxy
FxaC_9g48880	3.11948	2.76053	2.86172	1.51173	0.677333	1.12934	19.5928	21.3658	25.1724	5.80475	5.90495	5.53915	FxaC_9g48880	Fvb3_4	26170881	26173002	+	1250	protein_coding	- && sp|Q1XDB4|YCF23_PYRYE Uncharacterized protein ycf23 OS=Pyropia yezoensis OX=2788 GN=ycf23 PE=3 SV=1 && PF04481:Protein of unknown function (DUF561)	-
FxaC_10g12581	1.52426	1.39102	1.79411	0.653757	0.745607	0.601095	17.8781	16.6471	15.2773	7.57772	5.15093	3.36072	FxaC_10g12581	Fvb3_2	6208858	6210199	-	1342	protein_coding	- && sp|P46486|PSAF_FLATR Photosystem I reaction center subunit III, chloroplastic OS=Flaveria trinervia OX=4227 GN=PSAF PE=2 SV=1 && PF02507:Photosystem I reaction centre subunit III	-
FxaC_24g16020	1.08784	2.24623	1.05919	0.929735	0.436619	0.653703	52.7229	46.6706	55.6155	26.2819	20.5081	17.811	FxaC_24g16020	Fvb6_4	8158828	8160513	+	1234	protein_coding	- && sp|Q9XF88|CB4B_ARATH Chlorophyll a-b binding protein CP29.2, chloroplastic OS=Arabidopsis thaliana OX=3702 GN=LHCB4.2 PE=1 SV=1 && PF00504:Chlorophyll A-B binding protein	-
FxaC_11g38540	0.395813	0.175134	0.26622	0.261176	0.119148	0.260149	21.0299	20.9652	21.142	7.10516	3.99003	3.68745	FxaC_11g38540	Fvb3_3	24230218	24232116	+	1292	protein_coding	- && sp|Q9ZW13|TRNH6_ARATH Tropinone reductase homolog At2g29290 OS=Arabidopsis thaliana OX=3702 GN=At2g29290 PE=2 SV=1 && PF13561:Enoyl-(Acyl carrier protein) reductase	-
FxaC_24g48890	0.0534033	0.236292	0.517228	0.169142	0.128604	0.168477	23.7923	24.9554	30.5301	9.36819	6.06853	5.35987	FxaC_24g48890	Fvb6_4	29633286	29635050	+	1197	protein_coding	- && sp|P27522|CB13_SOLLC Chlorophyll a-b binding protein 8, chloroplastic OS=Solanum lycopersicum OX=4081 GN=CAB8 PE=3 SV=1 && PF00504:Chlorophyll A-B binding protein	-
FxaC_12g11110	18.1251	11.7387	15.6903	4.52736	7.15997	5.59185	58.9179	61.3628	70.2503	33.3847	36.9405	30.8521	FxaC_12g11110	Fvb3_1	6819111	6820416	-	1118	protein_coding	- && sp|Q94CS9|TIP12_ORYSJ Probable aquaporin TIP1-2 OS=Oryza sativa subsp. japonica OX=39947 GN=TIP1-2 PE=2 SV=1 && PF00230:Major intrinsic protein	-
FxaC_9g44300	1.09922	0.598605	1.00093	0.624887	0.101812	0.177837	25.801	30.2206	27.365	12.7971	11.1583	11.9315	FxaC_9g44300	Fvb3_4	24113346	24114913	-	756	protein_coding	- && sp|Q9SUI5|PSAK_ARATH Photosystem I reaction center subunit psaK, chloroplastic OS=Arabidopsis thaliana OX=3702 GN=PSAK PE=2 SV=2 && PF01241:Photosystem I psaG / psaK	-
FxaC_24g35610	4.42829	4.56418	3.84043	2.86012	4.14018	2.93105	20.468	16.2474	20.6719	17.2703	16.4237	16.8513	FxaC_24g35610	Fvb6_4	21050724	21054611	-	2454	protein_coding	- && sp|O80860|FTSH2_ARATH ATP-dependent zinc metalloprotease FTSH 2, chloroplastic OS=Arabidopsis thaliana OX=3702 GN=FTSH2 PE=1 SV=1 && PF00004:ATPase family associated with various cellular activities (AAA)|PF17862:AAA+ lid domain|PF01434:Peptidase fam	AAA
FxaC_13g19830	10.9885	11.3388	12.5234	7.51291	7.22582	7.52602	28.1449	30.5297	31.078	15.1327	16.8701	17.6888	FxaC_13g19830	Fvb4_3	9314784	9320383	+	3153	protein_coding	- && sp|Q07121|AMO1_ARTS1 Primary amine oxidase OS=Arthrobacter sp. (strain P1) OX=47915 GN=maoI PE=1 SV=1 && PF02728:Copper amine oxidase, N3 domain|PF01179:Copper amine oxidase, enzyme domain	-
FxaC_14g27280	2.13079	2.28967	2.33399	2.65131	3.71104	3.76126	16.173	14.2773	15.9274	12.3026	10.9142	10.3224	FxaC_14g27280	Fvb4_4	15161572	15169689	-	1680	protein_coding	- && sp|P50889|RS1_LEULA 30S ribosomal protein S1 OS=Leuconostoc lactis OX=1246 GN=rps1 PE=2 SV=2 && PF00575:S1 RNA binding domain	S1
FxaC_25g45800	46.0065	36.783	42.9529	37.1783	32.7649	31.7651	105.307	109.603	101.766	149.767	139.307	116.372	FxaC_25g45800	Fvb7_2	25078749	25080568	-	1238	protein_coding	- && sp|A0A2U7XUE3|CHIL2_HUMLU Chalcone isomerase-like protein 2 OS=Humulus lupulus OX=3486 GN=CHIL2 PE=1 SV=1 && PF02431:Chalcone-flavanone isomerase	-
FxaC_19g25600	2.12798	2.25602	2.06329	2.35785	2.84133	2.41505	10.2083	10.826	12.3717	6.41368	5.81175	6.09262	FxaC_19g25600	Fvb5_4	14499639	14506759	-	3034	protein_coding	- && sp|P12859|G3PB_PEA Glyceraldehyde-3-phosphate dehydrogenase B, chloroplastic OS=Pisum sativum OX=3888 GN=GAPB PE=1 SV=2 && -	-
FxaC_15g16270	1.18529	0.397858	1.14359	0.56096	0.59056	0.429811	13.149	15.0935	14.7325	12.0904	13.8212	13.2	FxaC_15g16270	Fvb4_2	7777645	7780407	-	1564	protein_coding	- && sp|K4DEY3|NDX1_SOLLC Protein NEOXANTHIN-DEFICIENT 1 OS=Solanum lycopersicum OX=4081 GN=NXD1 PE=4 SV=1 && -	-
FxaC_11g19050	4.85165	3.52463	3.82762	4.75876	4.61818	5.08478	14.9883	14.3289	15.4691	14.1792	14.5851	13.9261	FxaC_11g19050	Fvb3_3	10025959	10033654	-	3900	protein_coding	- && sp|Q9LJR3|SPA3_ARATH Protein SPA1-RELATED 3 OS=Arabidopsis thaliana OX=3702 GN=SPA3 PE=1 SV=1 && -	-
FxaC_10g09550	3.93733	3.14268	3.73866	0.896577	0.790147	0.811866	19.8319	17.8474	20.9459	6.83796	6.65049	6.75117	FxaC_10g09550	Fvb3_2	4527232	4530260	-	1656	protein_coding	- && sp|Q9ZSR7|TPT_ARATH Triose phosphate/phosphate translocator TPT, chloroplastic OS=Arabidopsis thaliana OX=3702 GN=TPT PE=1 SV=1 && PF03151:Triose-phosphate Transporter family	-
FxaC_6g16300	3.17929	2.7455	3.05776	0.729686	0.610283	0.565302	11.0052	10.4617	11.3105	3.23581	3.12469	1.67887	FxaC_6g16300	Fvb2_4	10315435	10321550	+	4162	protein_coding	- && sp|A0A290U7C4|ROQ1_NICBE Disease resistance protein Roq1 OS=Nicotiana benthamiana OX=4100 GN=ROQ1 PE=1 SV=1 && PF01582:TIR domain|PF00931:NB-ARC domain	TIR
FxaC_19g18670	8.47311	7.35577	8.71433	9.28524	6.71547	8.57199	34.2959	31.7499	37.1016	27.8996	16.5619	15.0812	FxaC_19g18670	Fvb5_4	9666395	9668524	-	1192	protein_coding	- && sp|Q8W463|RK191_ARATH 50S ribosomal protein L19-1, chloroplastic OS=Arabidopsis thaliana OX=3702 GN=At4g17560 PE=2 SV=1 && PF01245:Ribosomal protein L19	-
FxaC_22g54360	1.72356	1.03178	1.14561	1.17742	0.915578	0.799633	15.8637	16.0603	18.6655	10.4184	7.80459	8.05994	FxaC_22g54360	Fvb6_3	33618760	33620218	-	1261	protein_coding	- && sp|O81208|OHP1_ARATH Light-harvesting complex-like protein OHP1, chloroplastic OS=Arabidopsis thaliana OX=3702 GN=OHP1 PE=1 SV=1 && -	-
FxaC_20g25910	0.35317	0.426179	0.345511	0.610136	0.231953	0.10129	9.82817	9.1228	11.5107	4.3622	3.70728	4.30714	FxaC_20g25910	Fvb5_2	14425760	14428822	-	1991	protein_coding	- && sp|P27774|KPPR_MESCR Phosphoribulokinase, chloroplastic OS=Mesembryanthemum crystallinum OX=3544 PE=2 SV=1 && PF00485:Phosphoribulokinase / Uridine kinase family	-
FxaC_19g40790	49.1197	45.2765	43.039	18.7902	19.0187	15.0903	89.4514	90.8019	99.4121	33.326	39.3188	35.5364	FxaC_19g40790	Fvb5_4	24382972	24387634	+	3096	protein_coding	- && sp|P17569|NIA_CUCMA Nitrate reductase [NADH] OS=Cucurbita maxima OX=3661 PE=2 SV=1 && PF00173:Cytochrome b5-like Heme/Steroid binding domain|PF00174:Oxidoreductase molybdopterin binding domain|PF00175:Oxidoreductase NAD-binding domain|PF03404:Mo-co o	FAD_binding_6
FxaC_1g41410	2.68076	3.27719	3.36075	5.16444	4.29273	4.3885	15.3303	15.9245	13.9251	12.1441	8.91503	9.61212	FxaC_1g41410	Fvb1_4	22550056	22552580	+	2313	protein_coding	- && sp|Q9C503|NDF5_ARATH Protein NDH-DEPENDENT CYCLIC ELECTRON FLOW 5 OS=Arabidopsis thaliana OX=3702 GN=NDF5 PE=2 SV=1 && -	-
FxaC_13g50880	0.601433	0.722309	1.34069	0.181419	0.724177	0.632469	12.8992	13.9505	14.6941	12.8557	11.8107	10.2029	FxaC_13g50880	Fvb4_3	28926411	28928955	+	1488	protein_coding	- && sp|P19683|ROC4_NICSY 31 kDa ribonucleoprotein, chloroplastic OS=Nicotiana sylvestris OX=4096 PE=1 SV=1 && PF00076:RNA recognition motif. (a.k.a. RRM, RBD, or RNP domain)	RRM_1
FxaC_6g44330	5.91599	4.92153	5.53192	7.57922	8.05713	9.20377	17.5614	18.5146	20.3103	23.5691	21.8079	24.4402	FxaC_6g44330	Fvb2_4	25648783	25652376	+	2885	protein_coding	- && sp|O82150|FTSH_TOBAC ATP-dependent zinc metalloprotease FTSH, chloroplastic OS=Nicotiana tabacum OX=4097 GN=FTSH PE=2 SV=2 && PF17862:AAA+ lid domain|PF00004:ATPase family associated with various cellular activities (AAA)|PF01434:Peptidase family M41	AAA
FxaC_12g30420	6.56896	6.37564	8.36137	8.79952	7.31424	5.19953	35.1185	35.4549	37.164	22.4129	18.707	18.039	FxaC_12g30420	Fvb3_1	20726243	20728542	-	905	protein_coding	- && sp|Q9ASV6|RR20_ARATH 30S ribosomal protein S20, chloroplastic OS=Arabidopsis thaliana OX=3702 GN=RPS20 PE=2 SV=1 && PF01649:Ribosomal protein S20	-
FxaC_27g08190	0.878341	1.41061	1.12027	0.961658	1.17511	0.581568	10.5291	11.7557	11.6	5.79065	5.69412	5.13998	FxaC_27g08190	Fvb7_1	6056734	6062534	-	1965	protein_coding	- && sp|O48902|MDHP_MEDSA Malate dehydrogenase [NADP], chloroplastic OS=Medicago sativa OX=3879 GN=MDH1 PE=2 SV=1 && PF02866:lactate/malate dehydrogenase, alpha/beta C-terminal domain|PF00056:lactate/malate dehydrogenase, NAD binding domain	-
FxaC_28g37930	6.79255	6.43032	7.30978	7.72719	6.02316	7.64143	30.7484	28.8808	28.4699	23.4547	24.3685	23.5462	FxaC_28g37930	Fvb7_4	21727544	21729740	-	1214	protein_coding	- && sp|Q8LP17|CCD1_PEA Carotenoid 9,10(9',10')-cleavage dioxygenase 1 OS=Pisum sativum OX=3888 GN=CCD1 PE=2 SV=1 && PF03055:Retinal pigment epithelial membrane protein	RPE65
FxaC_23g10290	4.21932	4.68177	4.75234	1.70797	1.48727	1.43687	11.9457	12.6726	12.1592	4.01366	4.47771	4.14938	FxaC_23g10290	Fvb6_2	6350791	6360538	+	5848	protein_coding	- && sp|F4JKH6|TSS_ARATH Protein TSS OS=Arabidopsis thaliana OX=3702 GN=TSS PE=1 SV=1 && PF15044:Mitochondrial function, CLU-N-term|PF13424:Tetratricopeptide repeat|PF12807:Translation initiation factor eIF3 subunit 135	-
FxaC_5g27360	0.954085	0.827071	1.15246	1.11006	1.1488	1.53569	8.16228	7.13261	7.09395	10.8164	8.9397	8.16523	FxaC_5g27360	Fvb2_2	13504766	13512287	-	3283	protein_coding	- && sp|Q5ZCW1|LAC1_ORYSJ Putative laccase-1 OS=Oryza sativa subsp. japonica OX=39947 GN=LAC1 PE=3 SV=1 && -	-
FxaC_12g32250	6.22634	5.96905	6.19792	7.72385	6.43496	7.09328	27.0618	26.6609	26.9982	20.3904	15.1683	15.0041	FxaC_12g32250	Fvb3_1	21796387	21799694	-	1232	protein_coding	- && sp|Q9SYL9|RK13_ARATH 50S ribosomal protein L13, chloroplastic OS=Arabidopsis thaliana OX=3702 GN=RPL13 PE=2 SV=1 && PF00572:Ribosomal protein L13	-
FxaC_18g12310	0.450564	0.448558	1.09096	0.654067	0.339073	0.296134	17.1306	16.3376	17.6815	9.34719	7.43229	7.55553	FxaC_18g12310	Fvb5_3	7884510	7885749	+	1135	protein_coding	- && sp|P27524|CB4A_SOLLC Chlorophyll a-b binding protein CP24 10A, chloroplastic OS=Solanum lycopersicum OX=4081 GN=CAP10A PE=3 SV=1 && PF00504:Chlorophyll A-B binding protein	-
FxaC_14g12840	1.2002	1.10828	1.23544	0.495829	0.691156	1.15239	14.1933	16.1706	18.3039	9.73741	5.2125	5.80776	FxaC_14g12840	Fvb4_4	6258632	6259856	+	1225	protein_coding	- && sp|P80470|PSBY_SPIOL Photosystem II core complex proteins psbY, chloroplastic OS=Spinacia oleracea OX=3562 GN=PSBY PE=1 SV=2 && PF06298:Photosystem II protein Y (PsbY)	-
FxaC_13g54640	35.9509	33.535	38.1518	29.1114	27.918	30.5175	8.74981	8.68845	5.89444	14.7928	12.6575	12.6847	FxaC_13g54640	Fvb4_3	31069428	31071705	-	1282	protein_coding	- && sp|Q3L181|PERR_RAUSE Perakine reductase OS=Rauvolfia serpentina OX=4060 GN=PR PE=1 SV=1 && PF00248:Aldo/keto reductase family	Aldo_ket_red
FxaC_17g24090	13.1234	13.4865	15.5946	5.63831	6.27363	5.54765	37.9051	37.3019	38.6533	22.2621	22.9788	18.1215	FxaC_17g24090	Fvb5_1	11428712	11432418	+	1963	protein_coding	- && sp|P54767|DCE_SOLLC Glutamate decarboxylase OS=Solanum lycopersicum OX=4081 PE=2 SV=1 && PF00282:Pyridoxal-dependent decarboxylase conserved domain	-
FxaC_28g37450	15.9319	12.8485	17.2295	48.5548	40.0677	41.3074	46.5186	47.0868	45.5139	113.549	105.187	89.4149	FxaC_28g37450	Fvb7_4	21402316	21404119	+	1629	protein_coding	- && sp|Q9AU11|PKS1_RUBID Polyketide synthase 1 OS=Rubus idaeus OX=32247 GN=PKS1 PE=1 SV=1 && PF00195:Chalcone and stilbene synthases, N-terminal domain|PF02797:Chalcone and stilbene synthases, C-terminal domain	Chal_sti_synt_N
FxaC_10g47200	1.57374	1.49213	2.01616	1.50325	1.48886	2.44302	13.0042	12.9097	14.2324	6.412	6.90197	5.32456	FxaC_10g47200	Fvb3_2	29058768	29060473	-	1706	protein_coding	- && sp|Q9S7N7|PSAG_ARATH Photosystem I reaction center subunit V, chloroplastic OS=Arabidopsis thaliana OX=3702 GN=PSAG PE=1 SV=1 && PF01241:Photosystem I psaG / psaK	-
FxaC_21g04580	13.5188	13.5586	11.3706	3.05808	3.24307	2.50959	5.71509	4.98218	5.32853	1.17106	0.927088	0.949442	FxaC_21g04580	Fvb6_1	2071171	2089388	-	14786	protein_coding	- && sp|Q9M1B5|RBL13_ARATH RHOMBOID-like protein 13 OS=Arabidopsis thaliana OX=3702 GN=RBL13 PE=3 SV=1 && PF01694:Rhomboid family	Rhomboid
FxaC_23g34720	4.35844	3.69163	3.37256	2.19116	2.57398	2.75001	14.3251	13.7465	15.0426	5.26491	5.93417	5.11479	FxaC_23g34720	Fvb6_2	22524833	22529999	-	3080	protein_coding	- && sp|Q8L7S8|RH3_ARATH DEAD-box ATP-dependent RNA helicase 3, chloroplastic OS=Arabidopsis thaliana OX=3702 GN=RH3 PE=1 SV=2 && PF00098:Zinc knuckle|PF00270:DEAD/DEAH box helicase|PF08152:GUCT (NUC152) domain|PF00271:Helicase conserved C-terminal domain	DEAD
FxaC_1g12730	3.97619	3.46474	2.77067	0.900695	1.50417	1.50594	12.4012	12.2623	13.5955	12.131	13.8215	12.6258	FxaC_1g12730	Fvb1_4	5438226	5443869	-	4196	protein_coding	- && sp|Q9SXL4|AHK1_ARATH Histidine kinase 1 OS=Arabidopsis thaliana OX=3702 GN=AHK1 PE=1 SV=2 && PF00072:Response regulator receiver domain|PF00512:His Kinase A (phospho-acceptor) domain|PF02518:Histidine kinase-, DNA gyrase B-, and HSP90-like ATPase	HATPase_c
FxaC_15g05410	6.35023	5.84331	4.98926	8.03921	7.00339	6.70747	20.5992	19.8347	20.1747	21.7461	23.3294	20.4389	FxaC_15g05410	Fvb4_2	2545798	2549219	+	2275	protein_coding	- && sp|Q949X9|LPR2_ARATH Multicopper oxidase LPR2 OS=Arabidopsis thaliana OX=3702 GN=LPR2 PE=2 SV=1 && PF07731:Multicopper oxidase|PF07732:Multicopper oxidase|PF00394:Multicopper oxidase	-
FxaC_8g15850	9.79558	10.4557	8.80268	5.33079	8.51165	9.77009	59.4631	44.2912	56.9495	24.315	20.4524	17.2604	FxaC_8g15850	Fvb2_3	7887825	7888457	-	633	protein_coding	- && sp|P31853|ATPF2_SPIOL ATP synthase subunit b', chloroplastic OS=Spinacia oleracea OX=3562 GN=ATPF2 PE=1 SV=2 && PF00430:ATP synthase B/B' CF(0)	-
FxaC_14g32100	10.0652	10.1507	11.5674	16.2003	15.6409	15.857	30.9184	33.4299	34.7791	32.4981	33.3455	31.1384	FxaC_14g32100	Fvb4_4	19315782	19320103	+	1683	protein_coding	- && sp|P22337|STAD_RICCO Stearoyl-[acyl-carrier-protein] 9-desaturase, chloroplastic OS=Ricinus communis OX=3988 PE=1 SV=1 && PF03405:Fatty acid desaturase	-
FxaC_8g01850	2.27466	2.11615	1.94574	3.50986	1.47478	2.63738	17.7402	19.2865	19.4975	18.3565	21.2195	15.1851	FxaC_8g01850	Fvb2_3	1169904	1172410	+	1096	protein_coding	- && sp|O24646|HY5_ARATH Transcription factor HY5 OS=Arabidopsis thaliana OX=3702 GN=HY5 PE=1 SV=1 && PF00170:bZIP transcription factor	bZIP_1
FxaC_21g28890	9.82602	9.75814	8.3419	9.91281	8.54488	8.32388	37.6782	35.3999	47.0765	33.4228	28.515	21.373	FxaC_21g28890	Fvb6_1	13924123	13925896	-	1171	protein_coding	- && sp|Q41951|TIP21_ARATH Aquaporin TIP2-1 OS=Arabidopsis thaliana OX=3702 GN=TIP2-1 PE=1 SV=2 && PF00230:Major intrinsic protein	-
FxaC_17g34651	0.0885984	0.0980045	0.0953448	0.0467691	0.21336	0.0931704	9.15553	9.21023	11.3321	4.70457	2.96355	2.97142	FxaC_17g34651	Fvb5_1	17562148	17569888	-	2886	protein_coding	- && sp|P12859|G3PB_PEA Glyceraldehyde-3-phosphate dehydrogenase B, chloroplastic OS=Pisum sativum OX=3888 GN=GAPB PE=1 SV=2 && -	-
FxaC_25g33270	0.101305	0.156885	0.0272549	0.0935845	0.0457426	0.106533	3.54305	4.03696	4.45408	3.47369	3.33057	2.79358	FxaC_25g33270	Fvb7_2	19090822	19098351	-	5048	protein_coding	- && sp|Q9SYX2|SPA1_ARATH Protein SUPPRESSOR OF PHYA-105 1 OS=Arabidopsis thaliana OX=3702 GN=SPA1 PE=1 SV=1 && -	-
FxaC_14g07100	3.48416	2.70571	5.50943	2.10196	2.31166	3.36486	28.5596	30.8341	30.3154	13.2073	9.12272	12.8599	FxaC_14g07100	Fvb4_4	3498525	3500182	-	899	protein_coding	- && - && -	-
FxaC_3g04260	0.534479	0.315319	0.766904	0.451423	0.343231	0.337236	10.1085	11.3946	9.32207	7.13926	6.33483	5.70073	FxaC_3g04260	Fvb1_3	1938144	1942205	+	1794	protein_coding	- && sp|Q1EBV7|BASS2_ARATH Sodium/pyruvate cotransporter BASS2, chloroplastic OS=Arabidopsis thaliana OX=3702 GN=BASS2 PE=1 SV=1 && PF01758:Sodium Bile acid symporter family	-
FxaC_24g11380	3.04159	3.09201	3.51666	2.94579	2.93592	3.38359	12.4979	15.181	15.2475	9.792	12.3243	11.2157	FxaC_24g11380	Fvb6_4	5518277	5523201	-	2543	protein_coding	- && sp|Q8W4E7|S40A3_ARATH Solute carrier family 40 member 3, chloroplastic OS=Arabidopsis thaliana OX=3702 GN=IREG3 PE=1 SV=1 && PF06963:Ferroportin1 (FPN1)	-
FxaC_9g35200	2.82733	3.85366	3.91694	4.59754	4.30435	3.58839	16.5062	16.2482	17.1933	23.4185	19.0008	22.6381	FxaC_9g35200	Fvb3_4	19578878	19583645	-	1967	protein_coding	- && sp|Q7T3C7|RT4I1_DANRE Reticulon-4-interacting protein 1 homolog, mitochondrial OS=Danio rerio OX=7955 GN=rtn4ip1 PE=2 SV=2 && PF08240:Alcohol dehydrogenase GroES-like domain|PF13602:Zinc-binding dehydrogenase	ADH_N
FxaC_4g22830	3.09602	2.1757	2.9398	0.288409	0.65786	1.05334	27.4306	28.6687	26.2936	14.4862	10.2642	10.4966	FxaC_4g22830	Fvb1_1	18841240	18842009	+	702	protein_coding	- && sp|P23321|PSBO1_ARATH Oxygen-evolving enhancer protein 1-1, chloroplastic OS=Arabidopsis thaliana OX=3702 GN=PSBO1 PE=1 SV=2 && PF01716:Manganese-stabilising protein / photosystem II polypeptide	-
FxaC_1g26270	1.89328	1.83757	2.01554	1.13913	0.833429	1.07042	9.38741	8.66675	10.2773	4.25399	3.86186	5.1789	FxaC_1g26270	Fvb1_4	12677724	12688680	-	3140	protein_coding	- && sp|Q93Y08|AB1K8_ARATH Protein ACTIVITY OF BC1 COMPLEX KINASE 8, chloroplastic OS=Arabidopsis thaliana OX=3702 GN=ABC1K8 PE=2 SV=1 && PF03109:ABC1 family	ABC1
FxaC_3g16732	0.839032	0.371243	1.24152	0.498269	0	0.165437	14.9277	15.3157	14.4815	7.21499	6.6318	4.68992	FxaC_3g16732	Fvb1_3	8512846	8514498	+	1219	protein_coding	- && sp|A2WYS8|PIR7A_ORYSI Probable esterase PIR7A OS=Oryza sativa subsp. indica OX=39946 GN=PIR7A PE=3 SV=2 && PF12697:Alpha/beta hydrolase family	-
FxaC_6g43960	0.795384	0.333408	0.22525	0.48616	0.35284	0.396203	11.9984	11.1074	12.6151	7.19964	5.33251	6.53112	FxaC_6g43960	Fvb2_4	25480947	25482473	-	1527	protein_coding	- && sp|Q9SGS4|CDSP_ARATH Thioredoxin-like protein CDSP32, chloroplastic OS=Arabidopsis thaliana OX=3702 GN=CDSP32 PE=1 SV=1 && PF00085:Thioredoxin	-
FxaC_27g28700	4.50873	4.61058	5.8584	11.2832	6.5951	7.02429	25.5263	20.7321	19.9347	16.1404	19.7412	14.3705	FxaC_27g28700	Fvb7_1	19981437	19985116	+	1914	protein_coding	- && sp|Q9M158|STR4_ARATH Rhodanese-like domain-containing protein 4, chloroplastic OS=Arabidopsis thaliana OX=3702 GN=STR4 PE=1 SV=2 && -	-
FxaC_7g00550	3.56965	3.98181	3.6155	5.16214	5.09278	5.52038	14.7388	15.6511	16.277	12.2526	10.9135	10.7609	FxaC_7g00550	Fvb2_1	366898	370601	+	2131	protein_coding	- && sp|F4I9E1|NFD4_ARATH Protein NUCLEAR FUSION DEFECTIVE 4 OS=Arabidopsis thaliana OX=3702 GN=NFD4 PE=3 SV=1 && PF06813:Nodulin-like	-
FxaC_8g20560	3.30988	2.77424	3.21441	2.37223	2.93233	2.97132	9.81139	9.80416	10.7427	5.947	6.57201	5.88294	FxaC_8g20560	Fvb2_3	10273459	10279162	-	4751	protein_coding	- && sp|Q8RXE1|GAUT5_ARATH Probable galacturonosyltransferase 5 OS=Arabidopsis thaliana OX=3702 GN=GAUT5 PE=2 SV=1 && -	-
FxaC_5g31370	0.280719	0.0709764	0.0863128	0.0846773	0.144861	0.0843444	21.0724	15.9211	20.3228	5.75901	3.45458	4.86181	FxaC_5g31370	Fvb2_2	15771235	15773615	-	1594	protein_coding	- && sp|Q944G9|ALFP2_ARATH Fructose-bisphosphate aldolase 2, chloroplastic OS=Arabidopsis thaliana OX=3702 GN=FBA2 PE=1 SV=2 && PF00274:Fructose-bisphosphate aldolase class-I	-
FxaC_1g02350	3.62993	3.59336	3.04562	3.02039	3.4077	4.39955	14.8148	15.5934	14.5759	12.0361	8.48549	8.92615	FxaC_1g02350	Fvb1_4	989738	994131	-	2078	protein_coding	- && sp|Q1EBV7|BASS2_ARATH Sodium/pyruvate cotransporter BASS2, chloroplastic OS=Arabidopsis thaliana OX=3702 GN=BASS2 PE=1 SV=1 && PF01758:Sodium Bile acid symporter family	-
FxaC_6g30120	20.2872	20.7423	18.1731	22.0839	22.6381	23.7019	5.90474	6.95515	5.93437	11.385	10.6473	11.4783	FxaC_6g30120	Fvb2_4	18615521	18619983	-	2839	protein_coding	- && sp|Q5JK32|HAK5_ORYSJ Potassium transporter 5 OS=Oryza sativa subsp. japonica OX=39947 GN=HAK5 PE=2 SV=2 && PF02705:K+ potassium transporter	K_trans
FxaC_18g45700	0.118177	0.0610041	0.169567	0.166354	0.154153	0.0932063	2.53458	2.95426	2.45241	2.77768	2.12989	2.64228	FxaC_18g45700	Fvb5_3	26964746	26975984	+	6491	protein_coding	- && sp|Q9SB00|PHR_ARATH Deoxyribodipyrimidine photo-lyase OS=Arabidopsis thaliana OX=3702 GN=PHR1 PE=2 SV=1 && PF00931:NB-ARC domain	NB-ARC
FxaC_19g15970	3.58308	2.83347	2.58429	17.6265	20.1948	18.5192	17.3168	16.4917	14.9956	35.4006	42.1629	40.6816	FxaC_19g15970	Fvb5_4	8004554	8007035	-	1677	protein_coding	- && sp|P32289|GLNA_VIGAC Glutamine synthetase nodule isozyme OS=Vigna aconitifolia OX=3918 PE=2 SV=1 && PF00120:Glutamine synthetase, catalytic domain|PF03951:Glutamine synthetase, beta-Grasp domain	-
FxaC_23g17030	1.25439	1.66508	1.5119	1.05946	0.815612	1.76762	8.97596	8.76784	9.55354	5.73855	5.44885	4.33787	FxaC_23g17030	Fvb6_2	11428433	11435419	-	2548	protein_coding	- && sp|F4K410|SVR3_ARATH Putative elongation factor TypA-like SVR3, chloroplastic OS=Arabidopsis thaliana OX=3702 GN=SVR3 PE=1 SV=1 && PF00009:Elongation factor Tu GTP binding domain|PF00679:Elongation factor G C-terminus|PF03144:Elongation factor Tu dom	GTP_EFTU
FxaC_24g43840	84.1205	93.3549	98.4039	20.7018	25.0269	18.1459	36.8938	33.4556	38.1267	7.19434	6.04976	5.39096	FxaC_24g43840	Fvb6_4	26474288	26475895	-	978	protein_coding	- && sp|F4HV65|DRMH4_ARATH Dormancy-associated protein homolog 4 OS=Arabidopsis thaliana OX=3702 GN=At1g54070 PE=3 SV=1 && PF05564:Dormancy/auxin associated protein	-
FxaC_5g05700	1.44901	1.67683	1.49937	1.35329	1.47631	0.761894	17.4404	15.4494	14.3645	14.2815	12.4618	11.7408	FxaC_5g05700	Fvb2_2	2647541	2650163	+	1147	protein_coding	- && sp|Q9SM50|HY5_SOLLC Transcription factor HY5 OS=Solanum lycopersicum OX=4081 GN=HY5 PE=2 SV=1 && PF00170:bZIP transcription factor	bZIP_1
FxaC_9g32310	0.320152	0.283313	0.172265	0.112667	0.0642484	0.168337	17.9984	17.0633	16.6483	9.36037	9.77978	5.88563	FxaC_9g32310	Fvb3_4	18059104	18060523	+	1198	protein_coding	- && sp|Q9S7M0|CB3_ARATH Chlorophyll a-b binding protein 3, chloroplastic OS=Arabidopsis thaliana OX=3702 GN=LHCB3 PE=1 SV=1 && PF00504:Chlorophyll A-B binding protein	-
FxaC_15g35860	0.837429	1.2704	0.987024	1.17883	0.912304	0.796773	11.4295	10.1465	13.7945	6.89259	8.18598	6.49886	FxaC_15g35860	Fvb4_2	22217612	22220167	-	1603	protein_coding	- && sp|P28644|ROC1_SPIOL 28 kDa ribonucleoprotein, chloroplastic OS=Spinacia oleracea OX=3562 PE=1 SV=1 && PF00076:RNA recognition motif. (a.k.a. RRM, RBD, or RNP domain)	RRM_1
FxaC_13g51170	0.208334	0.0921807	0.168148	0.0183291	0.0627129	0.0730282	4.43437	4.24552	4.74391	2.4036	1.12962	0.96612	FxaC_13g51170	Fvb4_3	29046987	29055347	-	3682	protein_coding	- && sp|O53732|UFAA1_MYCTU Tuberculostearic acid methyltransferase UfaA1 OS=Mycobacterium tuberculosis (strain ATCC 25618 / H37Rv) OX=83332 GN=ufaA1 PE=1 SV=3 && PF13450:NAD(P)-binding Rossmann-like domain|PF02353:Mycolic acid cyclopropane synthetase	-
FxaC_18g22800	1.04949	0.844302	0.410694	0.201456	0	0.601992	29.4848	21.6311	28.0117	11.9784	7.60677	6.16262	FxaC_18g22800	Fvb5_3	15220550	15221981	+	670	protein_coding	- && sp|Q9LQL0|GCSH3_ARATH Glycine cleavage system H protein 3, mitochondrial OS=Arabidopsis thaliana OX=3702 GN=GDH3 PE=1 SV=1 && PF01597:Glycine cleavage H-protein	-
FxaC_11g05680	0.495021	0.525673	0.284115	1.67239	2.0663	1.66581	7.85009	9.21376	8.02629	8.25815	7.89345	7.31311	FxaC_11g05680	Fvb3_3	2668101	2670118	+	1937	protein_coding	- && sp|O80467|SDT_ARATH Spermidine sinapoyl-CoA acyltransferase OS=Arabidopsis thaliana OX=3702 GN=SDT PE=1 SV=1 && PF02458:Transferase family	-
FxaC_20g06590	0.718581	0.490169	0.596084	0.0632204	0	0.0314859	4.62643	5.2616	4.43879	0.695161	0.480171	0.223147	FxaC_20g06590	Fvb5_2	3395733	3402145	+	4270	protein_coding	- && - && -	-
FxaC_9g10290	7.0872	6.27169	6.43049	4.10795	4.46201	4.23794	27.5916	23.4347	25.4941	13.1448	9.80593	8.2395	FxaC_9g10290	Fvb3_4	5228657	5230717	+	1380	protein_coding	- && sp|O50061|RK4_ARATH 50S ribosomal protein L4, chloroplastic OS=Arabidopsis thaliana OX=3702 GN=RPL4 PE=2 SV=2 && PF00573:Ribosomal protein L4/L1 family	-
FxaC_15g28020	8.99429	11.4111	9.33349	8.96285	10.2221	10.9062	32.8814	32.1208	32.9042	35.1203	32.2132	32.6048	FxaC_15g28020	Fvb4_2	15790964	15792950	+	1393	protein_coding	- && sp|Q96288|BBX24_ARATH B-box zinc finger protein 24 OS=Arabidopsis thaliana OX=3702 GN=BBX24 PE=1 SV=1 && PF00643:B-box zinc finger	zf-B_box
FxaC_4g03510	7.05256	6.18123	7.46835	6.39909	6.13152	6.01851	19.9892	19.0286	19.5405	13.8925	11.171	12.2701	FxaC_4g03510	Fvb1_1	3313458	3323240	+	2837	protein_coding	- && sp|Q945B7|CRD1_EUPES Magnesium-protoporphyrin IX monomethyl ester [oxidative] cyclase, chloroplastic OS=Euphorbia esula OX=3993 GN=CRD1 PE=3 SV=1 && PF04117:Mpv17 / PMP22 family	Mpv17_PMP22
FxaC_10g46690	2.39556	2.34306	1.89956	1.59734	2.27721	3.91137	18.13	18.5993	18.2033	14.3657	8.55027	10.2738	FxaC_10g46690	Fvb3_2	28763501	28765243	-	1014	protein_coding	- && sp|P51204|YCF54_PORPU Uncharacterized protein ycf54 OS=Porphyra purpurea OX=2787 GN=ycf54 PE=3 SV=1 && PF10674:Protein of unknown function (DUF2488)	-
FxaC_23g07380	0.273178	0.241744	0.367475	0	0.164465	0.215457	26.2322	21.5015	23.3598	12.8027	7.13485	8.95829	FxaC_23g07380	Fvb6_2	4418213	4419754	+	936	protein_coding	- && sp|P22179|PSAH_SPIOL Photosystem I reaction center subunit VI, chloroplastic OS=Spinacia oleracea OX=3562 GN=PSAH PE=1 SV=1 && PF03244:Photosystem I reaction centre subunit VI	-
FxaC_26g40960	9.19728	8.31775	8.36434	4.18712	4.50654	4.70736	17.8392	17.822	18.7922	9.07925	9.52963	9.0867	FxaC_26g40960	Fvb7_3	23313821	23328900	+	6012	protein_coding	- && sp|A0A0B6VQ48|PAR1_ROSHC Phenylacetaldehyde reductase OS=Rosa hybrid cultivar OX=128735 GN=PAR PE=1 SV=1 && PF01370:NAD dependent epimerase/dehydratase family	Epimerase
FxaC_9g09240	82.9512	71.065	78.7419	3.55496	3.60393	3.76581	12.4793	10.4244	7.87197	1.14902	1.05308	1.40748	FxaC_9g09240	Fvb3_4	4688074	4692092	+	2392	protein_coding	- && sp|O24661|ASNS_TRIVS Asparagine synthetase [glutamine-hydrolyzing] OS=Triphysaria versicolor OX=64093 GN=AS PE=2 SV=3 && PF13537:Glutamine amidotransferase domain|PF00733:Asparagine synthase	-
FxaC_21g18880	0.219067	0.19386	0.141449	0.416306	0.10551	0.368595	14.6932	14.2711	15.4956	5.34999	5.01893	3.65722	FxaC_21g18880	Fvb6_1	8592501	8594492	+	1459	protein_coding	- && sp|P93566|PSBP_SOLTU Oxygen-evolving enhancer protein 2, chloroplastic OS=Solanum tuberosum OX=4113 GN=PSBP PE=2 SV=1 && PF01789:PsbP	-
FxaC_15g13060	0.58298	0.593283	0.43916	0.215419	0.175489	0.245226	7.21787	7.12813	7.28706	5.71499	4.72814	3.73661	FxaC_15g13060	Fvb4_2	6068072	6075049	+	2193	protein_coding	- && sp|Q38954|PHT21_ARATH Inorganic phosphate transporter 2-1, chloroplastic OS=Arabidopsis thaliana OX=3702 GN=PHT2-1 PE=1 SV=1 && PF01384:Phosphate transporter family	-
FxaC_8g39250	1.16041	0.714358	1.30307	0.958785	1.03274	1.27335	14.313	12.6375	12.6618	20.2176	15.8589	12.5842	FxaC_8g39250	Fvb2_3	23194715	23196987	-	1267	protein_coding	- && sp|Q94AQ9|SGRL_ARATH Magnesium dechelatase SGRL, chloroplastic OS=Arabidopsis thaliana OX=3702 GN=SGRL PE=1 SV=1 && PF12638:Staygreen protein	-
FxaC_2g27030	91.3657	96.8516	72.2656	128.67	117.204	112.037	219.687	233.652	241.503	285.535	286.248	260.506	FxaC_2g27030	Fvb1_2	13282353	13282748	+	396	protein_coding	- && - && -	-
FxaC_14g15740	0.50047	0.442883	0.53858	0.576408	0.602609	0.287071	12.5523	10.9458	10.0956	7.55093	9.2562	7.59556	FxaC_14g15740	Fvb4_4	7757519	7760120	-	1405	protein_coding	- && sp|K4DEY3|NDX1_SOLLC Protein NEOXANTHIN-DEFICIENT 1 OS=Solanum lycopersicum OX=4081 GN=NXD1 PE=4 SV=1 && -	-
FxaC_11g16270	11.3142	12.1157	11.4254	1.77335	2.09882	1.93302	2.22454	2.10226	1.84254	0.136265	0.348523	0.440909	FxaC_11g16270	Fvb3_3	8282094	8284258	-	2017	protein_coding	- && sp|A0A068Q609|C7124_PRUMU Phenylacetaldehyde oxime monooxygenase CYP71AN24 OS=Prunus mume OX=102107 GN=CYP71AN24 PE=1 SV=1 && PF00067:Cytochrome P450	p450
FxaC_21g38000	3.49446	3.26907	3.49194	3.45213	2.91529	3.12357	14.2838	12.1583	12.9394	5.88113	6.54203	6.74662	FxaC_21g38000	Fvb6_1	19228718	19236021	-	2561	protein_coding	- && sp|F4K410|SVR3_ARATH Putative elongation factor TypA-like SVR3, chloroplastic OS=Arabidopsis thaliana OX=3702 GN=SVR3 PE=1 SV=1 && PF03144:Elongation factor Tu domain 2|PF00009:Elongation factor Tu GTP binding domain|PF00679:Elongation factor G C-ter	GTP_EFTU
FxaC_11g25640	0.228299	0.134686	0.573261	0.160685	0.274892	0	26.411	25.1643	29.1265	9.0961	5.36992	5.74726	FxaC_11g25640	Fvb3_3	14452835	14454318	+	840	protein_coding	- && sp|Q949Q5|PSAO_ARATH Photosystem I subunit O OS=Arabidopsis thaliana OX=3702 GN=PSAO PE=1 SV=1 && -	-
FxaC_24g13030	3.53439	3.82873	2.88543	4.50348	3.74209	4.22944	19.4855	21.2366	22.792	17.3973	12.1741	12.7771	FxaC_24g13030	Fvb6_4	6507293	6508844	+	1049	protein_coding	- && sp|O80363|RK17_TOBAC 50S ribosomal protein L17, chloroplastic OS=Nicotiana tabacum OX=4097 GN=RPL17 PE=2 SV=1 && PF01196:Ribosomal protein L17	-
FxaC_9g28910	1.02329	1.83939	1.20445	2.05941	2.11772	1.84954	10.4435	10.3527	10.4731	5.14219	6.82809	5.49744	FxaC_9g28910	Fvb3_4	16181110	16186500	-	1999	protein_coding	- && sp|Q8S9L5|TIG_ARATH Trigger factor-like protein TIG, Chloroplastic OS=Arabidopsis thaliana OX=3702 GN=TIG PE=1 SV=1 && PF05697:Bacterial trigger factor protein (TF)	-
FxaC_4g35850	2.03366	2.09512	2.51516	1.57023	1.38882	1.40446	11.5108	10.8484	12.4409	7.28225	7.17658	6.06268	FxaC_4g35850	Fvb1_1	25555295	25559670	-	2106	protein_coding	- && sp|Q1EBV7|BASS2_ARATH Sodium/pyruvate cotransporter BASS2, chloroplastic OS=Arabidopsis thaliana OX=3702 GN=BASS2 PE=1 SV=1 && PF01758:Sodium Bile acid symporter family	-
FxaC_14g01520	5.49571	4.26608	8.09309	2.13762	3.71497	2.73757	37.4097	42.6689	36.6221	30.5108	28.2743	27.2102	FxaC_14g01520	Fvb4_4	807925	808696	-	663	protein_coding	- && sp|Q39182|DEF02_ARATH Defensin-like protein 2 OS=Arabidopsis thaliana OX=3702 GN=PDF2.2 PE=2 SV=1 && -	-
FxaC_25g31680	0.787885	0.859911	0.819617	0.332725	0.252982	0.718071	9.85722	6.29234	8.70315	2.86816	2.43084	1.01782	FxaC_25g31680	Fvb7_2	18244905	18250242	+	2434	protein_coding	- && sp|Q8GX78|ANTR2_ARATH Ascorbate transporter, chloroplastic OS=Arabidopsis thaliana OX=3702 GN=PHT4;4 PE=1 SV=1 && PF07690:Major Facilitator Superfamily	MFS_1
FxaC_14g15440	137.704	127.375	96.0114	202.616	211.972	194.503	37.0234	42.0481	35.2538	50.4196	53.3339	67.5556	FxaC_14g15440	Fvb4_4	7595231	7596829	-	882	protein_coding	- && sp|B8BB68|BAK1_ORYSI LRR receptor kinase BAK1 OS=Oryza sativa subsp. indica OX=39946 GN=BAK1 PE=2 SV=1 && PF08263:Leucine rich repeat N-terminal domain|PF13855:Leucine rich repeat	LRRNT_2
FxaC_12g48621	1.21374	0.954738	1.45129	0.142379	0.162383	0.283639	31.8164	29.1069	38.9412	16.9314	13.9655	15.8136	FxaC_12g48621	Fvb3_1	30979691	30980317	+	474	protein_coding	- && sp|Q2LGZ2|ATPG_VIGUN ATP synthase subunit gamma, chloroplastic (Fragment) OS=Vigna unguiculata OX=3917 PE=1 SV=1 && PF00231:ATP synthase	-
FxaC_20g32140	0.896889	0.86584	0.43872	0.258244	0.196351	0.171486	17.0103	20.6653	22.3584	8.97457	4.25907	3.32196	FxaC_20g32140	Fvb5_2	18309939	18310722	-	784	protein_coding	- && sp|Q43517|FER1_SOLLC Ferredoxin-1, chloroplastic OS=Solanum lycopersicum OX=4081 GN=SEND33 PE=2 SV=1 && PF00111:2Fe-2S iron-sulfur cluster binding domain	Fer2
FxaC_3g21600	0	0.189826	0.173132	0.169852	0.0322859	0.0281973	8.31256	7.24726	9.27541	5.16489	2.53097	2.37143	FxaC_3g21600	Fvb1_3	11543323	11548667	-	2384	protein_coding	- && sp|P50433|GLYM_SOLTU Serine hydroxymethyltransferase, mitochondrial OS=Solanum tuberosum OX=4113 PE=2 SV=1 && PF00464:Serine hydroxymethyltransferase	SHMT
FxaC_11g15150	0.270863	0.059924	0.0728721	0.0714913	0.326142	0.14242	48.587	51.287	61.4807	10.0738	7.01233	8.00759	FxaC_11g15150	Fvb3_3	7622084	7624876	-	944	protein_coding	- && sp|P06183|PSBR_SOLTU Photosystem II 10 kDa polypeptide, chloroplastic OS=Solanum tuberosum OX=4113 GN=PSBR PE=2 SV=1 && PF04725:Photosystem II 10 kDa polypeptide PsbR	-
FxaC_13g53340	6.42836	5.47154	5.52724	3.52291	3.70274	3.80148	14.8779	15.2065	16.7054	9.08652	8.6942	7.73712	FxaC_13g53340	Fvb4_3	30302576	30310011	+	3908	protein_coding	- && - && PF03126:Plus-3 domain	-
FxaC_16g03280	0.0683676	0.151252	0.11036	0.108269	0.164641	0.0718957	13.7966	11.6422	14.5741	14.1391	15.4127	12.7384	FxaC_16g03280	Fvb4_1	2413310	2415288	-	1870	protein_coding	- && sp|A0A2R6Q8R5|F3GT1_ACTCC Anthocyanidin 3-O-galactosyltransferase F3GT1 OS=Actinidia chinensis var. chinensis OX=1590841 GN=F3GT1 PE=1 SV=1 && PF00201:UDP-glucoronosyl and UDP-glucosyl transferase	UDPGT
FxaC_12g27890	0.177484	0.183238	0	0.0624598	0.106853	0.186643	9.25688	9.48872	8.57013	11.3957	13.4457	9.61213	FxaC_12g27890	Fvb3_1	19278748	19282545	+	2161	protein_coding	- && - && PF00643:B-box zinc finger	zf-B_box
FxaC_25g44990	0.925792	1.09235	0.901403	0.511976	0.84932	0.834486	11.6041	10.8243	10.0385	7.12704	6.8277	7.44745	FxaC_25g44990	Fvb7_2	24631047	24632769	+	1450	protein_coding	- && sp|Q8RWG3|RER6_ARATH Protein RETICULATA-RELATED 6, chloroplastic OS=Arabidopsis thaliana OX=3702 GN=RER6 PE=2 SV=1 && PF04187:Haem-binding uptake, Tiki superfamily, ChaN	-
FxaC_7g30690	7.85462	6.6448	6.21992	6.36284	8.20851	7.42876	25.717	25.1389	25.7525	32.0725	28.5208	26.8522	FxaC_7g30690	Fvb2_1	19451622	19454348	-	1294	protein_coding	- && sp|O24646|HY5_ARATH Transcription factor HY5 OS=Arabidopsis thaliana OX=3702 GN=HY5 PE=1 SV=1 && PF00170:bZIP transcription factor	bZIP_1
FxaC_18g31330	1.80313	1.64712	1.84654	1.84225	2.55632	2.87485	9.01599	10.5095	10.1449	9.30325	10.7407	10.693	FxaC_18g31330	Fvb5_3	19999343	20005343	-	2198	protein_coding	- && sp|D3YY23|LONF1_MOUSE LON peptidase N-terminal domain and RING finger protein 1 OS=Mus musculus OX=10090 GN=Lonrf1 PE=1 SV=2 && PF13923:Zinc finger, C3HC4 type (RING finger)|PF02190:ATP-dependent protease La (LON) substrate-binding domain	-
FxaC_23g16690	0.403961	0.259984	0.461068	0.348941	0.206353	0.154475	3.47272	3.05408	3.64143	2.52635	2.41189	2.25041	FxaC_23g16690	Fvb6_2	11251080	11257119	+	5222	protein_coding	- && sp|Q9FNB0|CHLH_ARATH Magnesium-chelatase subunit ChlH, chloroplastic OS=Arabidopsis thaliana OX=3702 GN=CHLH PE=1 SV=1 && PF11965:Domain of unknown function (DUF3479)|PF02514:CobN/Magnesium Chelatase	-
FxaC_21g32310	1.85976	2.23784	2.57494	0.754254	1.01042	0.977868	8.47933	6.98329	8.07626	2.39887	2.63962	2.4228	FxaC_21g32310	Fvb6_1	15908533	15918850	+	5637	protein_coding	- && sp|F4JKH6|TSS_ARATH Protein TSS OS=Arabidopsis thaliana OX=3702 GN=TSS PE=1 SV=1 && PF15044:Mitochondrial function, CLU-N-term|PF12807:Translation initiation factor eIF3 subunit 135|PF13424:Tetratricopeptide repeat	-
FxaC_9g02021	1.18273	1.09648	1.27279	1.36759	1.01722	1.77681	12.0793	13.7727	15.1166	12.5436	9.34197	7.27569	FxaC_9g02021	Fvb3_4	1107959	1110603	+	1135	protein_coding	- && sp|O64750|PSA2_ARATH Protein PHOTOSYSTEM I ASSEMBLY 2, chloroplastic OS=Arabidopsis thaliana OX=3702 GN=PSA2 PE=1 SV=1 && -	-
FxaC_21g12880	3.57194	3.40723	3.5444	4.70162	3.79821	5.51244	16.6423	16.2122	18.2943	11.9273	13.3911	9.3117	FxaC_21g12880	Fvb6_1	5729427	5732319	+	1378	protein_coding	- && sp|Q7XAB8|THF1_SOLTU Protein THYLAKOID FORMATION1, chloroplastic OS=Solanum tuberosum OX=4113 GN=THF1 PE=2 SV=1 && PF11264:Thylakoid formation protein	-
FxaC_24g37480	1.27476	1.2376	1.46506	0.104531	0.163924	0.169195	5.345	5.31786	5.44448	0.595988	0.499043	0.725619	FxaC_24g37480	Fvb6_4	22094089	22103913	+	5165	protein_coding	- && sp|F4JKH6|TSS_ARATH Protein TSS OS=Arabidopsis thaliana OX=3702 GN=TSS PE=1 SV=1 && PF15044:Mitochondrial function, CLU-N-term	-
FxaC_11g05690	8.16663	6.1077	7.03857	5.64624	5.43878	6.23204	24.5538	22.0737	24.5799	13.9831	11.2261	10.7726	FxaC_11g05690	Fvb3_3	2698821	2700936	+	1769	protein_coding	- && sp|P93162|CHLI_SOYBN Magnesium-chelatase subunit ChlI, chloroplastic OS=Glycine max OX=3847 GN=CHLI PE=2 SV=1 && PF01078:Magnesium chelatase, subunit ChlI|PF17863:AAA lid domain	-
FxaC_27g51560	0.712904	0.315436	0.127865	0.125442	0.143066	0.124949	13.7841	14.5867	14.3913	5.21084	3.64769	4.72285	FxaC_27g51560	Fvb7_1	31351775	31353880	-	1076	protein_coding	- && sp|P81760|TL17_ARATH Thylakoid lumenal 17.4 kDa protein, chloroplastic OS=Arabidopsis thaliana OX=3702 GN=TL17 PE=1 SV=2 && PF00805:Pentapeptide repeats (8 copies)	Pentapeptide
FxaC_21g00470	1.8949	2.15596	2.99635	0.939032	2.00223	0.813339	15.0423	12.4814	14.1641	7.18291	7.65485	6.187	FxaC_21g00470	Fvb6_1	184761	187127	-	1653	protein_coding	- && sp|P19683|ROC4_NICSY 31 kDa ribonucleoprotein, chloroplastic OS=Nicotiana sylvestris OX=4096 PE=1 SV=1 && PF00076:RNA recognition motif. (a.k.a. RRM, RBD, or RNP domain)	RRM_1
FxaC_28g19240	0.443915	0.26189	0.477717	0.104148	0	0.207477	10.5787	11.9152	10.9446	7.12564	6.37338	3.48001	FxaC_28g19240	Fvb7_4	9406454	9408305	-	1296	protein_coding	- && - && PF13301:Protein of unknown function (DUF4079)	-
FxaC_13g05442	92.1888	94.3258	106.088	54.4781	58.2373	52.8871	32.2102	38.6587	26.567	13.3118	9.10474	8.1125	FxaC_13g05442	Fvb4_3	2439618	2440530	-	830	protein_coding	- && sp|Q9SSK9|MLP28_ARATH MLP-like protein 28 OS=Arabidopsis thaliana OX=3702 GN=MLP28 PE=1 SV=1 && PF00407:Pathogenesis-related protein Bet v I family	-
FxaC_2g19070	11.9366	12.798	11.6661	11.5456	12.6514	12.0013	26.5949	28.707	27.1954	27.1056	32.3581	30.4472	FxaC_2g19070	Fvb1_2	8714502	8719917	-	2683	protein_coding	- && sp|O82663|SDHA1_ARATH Succinate dehydrogenase [ubiquinone] flavoprotein subunit 1, mitochondrial OS=Arabidopsis thaliana OX=3702 GN=SDH1-1 PE=1 SV=1 && PF02910:Fumarate reductase flavoprotein C-term|PF00890:FAD binding domain	-
FxaC_27g41860	7.74654	8.26806	9.41824	3.37127	2.84809	2.5496	32.6867	28.1603	32.3738	14.6958	14.7401	16.6886	FxaC_27g41860	Fvb7_1	26902360	26903675	+	1081	protein_coding	- && sp|Q9LU63|ATP1_ARATH Probable pterin-4-alpha-carbinolamine dehydratase, chloroplastic OS=Arabidopsis thaliana OX=3702 GN=ATP1 PE=1 SV=1 && PF01329:Pterin 4 alpha carbinolamine dehydratase	-
FxaC_13g00510	0.717572	0.476252	0.450458	0.126263	0.432009	0.251534	12.0672	13.439	13.8481	5.39922	3.72638	3.56534	FxaC_13g00510	Fvb4_3	278119	279495	+	1069	protein_coding	- && sp|Q8RWM7|CCB3_ARATH Protein COFACTOR ASSEMBLY OF COMPLEX C SUBUNIT B CCB3, chloroplastic OS=Arabidopsis thaliana OX=3702 GN=CCB3 PE=1 SV=1 && PF02325:YGGT family	-
FxaC_6g14801	0.255695	0.271527	0.330198	0.917834	0.492606	0.322668	12.8625	11.4424	13.0817	8.61917	7.26403	6.04733	FxaC_6g14801	Fvb2_4	9331156	9333215	+	1250	protein_coding	- && sp|Q9FEC1|OHP2_ARATH Light-harvesting complex-like protein OHP2, chloroplastic OS=Arabidopsis thaliana OX=3702 GN=OHP2 PE=1 SV=1 && -	-
FxaC_12g48620	1.19857	0.707103	0.143315	0.1406	0.160353	0	32.0679	32.1711	36.2607	19.0102	11.106	14.1602	FxaC_12g48620	Fvb3_1	30979049	30979668	+	480	protein_coding	- && sp|P29790|ATPG_TOBAC ATP synthase gamma chain, chloroplastic OS=Nicotiana tabacum OX=4097 GN=ATPC PE=1 SV=1 && PF00231:ATP synthase	-
FxaC_2g28500	2.24395	2.64766	1.3622	1.76161	1.52415	1.63367	18.342	15.4943	24.9767	8.36166	7.22375	4.9743	FxaC_2g28500	Fvb1_2	14246285	14247502	-	1111	protein_coding	- && sp|O65660|PLAT1_ARATH PLAT domain-containing protein 1 OS=Arabidopsis thaliana OX=3702 GN=PLAT1 PE=1 SV=1 && PF01477:PLAT/LH2 domain	-
FxaC_11g38481	0.397491	0.447685	0.699968	0.228902	0	0.0380003	7.3274	9.05128	7.73812	1.80227	1.88757	1.40044	FxaC_11g38481	Fvb3_3	24189559	24192120	+	1769	protein_coding	- && sp|Q9STF2|PTA16_ARATH Protein PLASTID TRANSCRIPTIONALLY ACTIVE 16, chloroplastic OS=Arabidopsis thaliana OX=3702 GN=PTAC16 PE=1 SV=1 && PF13460:NAD(P)H-binding	-
FxaC_14g35711	2.8967	1.39031	1.84923	0.466506	0.591165	0.619562	10.9846	12.395	11.7505	4.51744	3.77941	2.95169	FxaC_14g35711	Fvb4_4	23506339	23510407	-	2604	protein_coding	- && sp|Q9LU68|CIA2_ARATH Protein CHLOROPLAST IMPORT APPARATUS 2 OS=Arabidopsis thaliana OX=3702 GN=CIA2 PE=1 SV=1 && PF06203:CCT motif	CCT
FxaC_23g35670	1.56964	1.2154	1.56248	0.290003	0.566995	0.577725	10.788	9.82917	10.9507	2.2946	1.25864	2.06672	FxaC_23g35670	Fvb6_2	23027904	23031294	-	1629	protein_coding	- && sp|Q9SA52|CP41B_ARATH Chloroplast stem-loop binding protein of 41 kDa b, chloroplastic OS=Arabidopsis thaliana OX=3702 GN=CSP41B PE=1 SV=1 && -	-
FxaC_11g20420	0.192252	0.0425325	0.517228	0.152228	0.231488	0.15163	11.4328	12.0389	13.1331	4.79431	4.84504	5.5403	FxaC_11g20420	Fvb3_3	10899205	10900764	-	1330	protein_coding	- && sp|Q9S7M0|CB3_ARATH Chlorophyll a-b binding protein 3, chloroplastic OS=Arabidopsis thaliana OX=3702 GN=LHCB3 PE=1 SV=1 && PF00504:Chlorophyll A-B binding protein	-
FxaC_21g70470	1.62704	1.82746	1.34687	1.32135	1.43164	0.888403	10.6151	8.95255	9.55022	12.323	10.9248	9.63874	FxaC_21g70470	Fvb6_1	35824817	35829178	-	2043	protein_coding	- && sp|Q0DIV0|HEMH2_ORYSJ Ferrochelatase-2, chloroplastic OS=Oryza sativa subsp. japonica OX=39947 GN=Os05g0361200 PE=2 SV=1 && PF00762:Ferrochelatase	-
FxaC_11g15790	0.16238	0.143696	0.232993	0.342868	0.130347	0.05692	18.7851	17.2017	16.311	10.0536	8.63089	7.47639	FxaC_11g15790	Fvb3_3	8008079	8009677	-	1181	protein_coding	- && - && PF04832:SOUL heme-binding protein	-
FxaC_26g17540	21.3338	19.4636	18.1492	10.3796	11.9315	12.096	46.6723	42.8969	45.8243	40.567	38.7097	35.0242	FxaC_26g17540	Fvb7_3	8286470	8289208	+	1645	protein_coding	- && sp|Q9FRL8|DHAR2_ARATH Glutathione S-transferase DHAR2 OS=Arabidopsis thaliana OX=3702 GN=DHAR2 PE=1 SV=1 && PF13410:Glutathione S-transferase, C-terminal domain|PF13417:Glutathione S-transferase, N-terminal domain	-
FxaC_14g02270	1.64188	2.16328	1.60984	1.27117	2.24055	2.2254	10.2441	11.74	11.3486	16.2837	12.9065	11.3122	FxaC_14g02270	Fvb4_4	1186138	1188083	+	1752	protein_coding	- && sp|Q9LVS0|KUA1_ARATH Transcription factor KUA1 OS=Arabidopsis thaliana OX=3702 GN=KUA1 PE=1 SV=1 && -	-
FxaC_13g08150	5.03601	2.6145	2.38457	3.04829	2.26381	2.54203	24.8749	25.1953	22.1865	17.2645	13.2915	12.2107	FxaC_13g08150	Fvb4_3	3597098	3598734	-	952	protein_coding	- && - && -	-
FxaC_18g45220	0.273345	0.622008	0.75641	6.39011	5.40715	5.4205	8.03245	9.27855	8.43776	71.9603	71.7857	50.2514	FxaC_18g45220	Fvb5_3	26683535	26685293	+	1637	protein_coding	- && sp|P51091|LDOX_MALDO Leucoanthocyanidin dioxygenase OS=Malus domestica OX=3750 GN=ANS PE=2 SV=1 && PF14226:non-haem dioxygenase in morphine synthesis N-terminal|PF03171:2OG-Fe(II) oxygenase superfamily	2OG-FeII_Oxy
FxaC_19g38090	20.0182	16.5239	19.9133	11.8104	11.9505	10.3487	4.55086	3.95546	4.68625	2.67613	3.12174	4.42985	FxaC_19g38090	Fvb5_4	22777100	22778619	-	1520	protein_coding	- && sp|Q9FE06|EXOL2_ARATH Protein EXORDIUM-like 2 OS=Arabidopsis thaliana OX=3702 GN=EXL2 PE=2 SV=1 && -	-
FxaC_16g24940	1.52572	0.900106	0.884099	0.206511	0.0942101	0.329119	10.1067	9.87656	9.59046	1.98481	1.82841	2.5269	FxaC_16g24940	Fvb4_1	16954321	16955954	+	1634	protein_coding	- && - && -	-
FxaC_10g04891	0.480329	0.106265	0.0861507	0.169036	0.0481964	0	29.4226	28.5725	35.8763	9.84421	5.31887	5.09134	FxaC_10g04891	Fvb3_2	2402641	2404237	+	1597	protein_coding	- && sp|P29790|ATPG_TOBAC ATP synthase gamma chain, chloroplastic OS=Nicotiana tabacum OX=4097 GN=ATPC PE=1 SV=1 && PF00231:ATP synthase	-
FxaC_5g25110	0.722756	1.1939	0.708654	0.474789	0.734886	0.287131	5.91865	5.05663	5.61817	2.3065	3.91521	3.04844	FxaC_5g25110	Fvb2_2	12287945	12295075	-	3980	protein_coding	- && sp|V9M2S5|RPV1_VITRO Disease resistance protein RPV1 OS=Vitis rotundifolia OX=103349 GN=RPV1 PE=1 SV=1 && PF01582:TIR domain|PF00931:NB-ARC domain	TIR
FxaC_21g29300	0.726406	0.642821	0.608004	0.170424	0.194368	0.254631	15.4222	18.2191	17.2055	10.6885	5.99123	8.26112	FxaC_21g29300	Fvb6_1	14150711	14152070	+	792	protein_coding	- && sp|P22179|PSAH_SPIOL Photosystem I reaction center subunit VI, chloroplastic OS=Spinacia oleracea OX=3562 GN=PSAH PE=1 SV=1 && PF03244:Photosystem I reaction centre subunit VI	-
FxaC_7g27720	6.70375	6.96972	5.40081	7.03884	5.38126	7.24231	21.8203	19.7297	23.2142	17.6721	15.9797	16.0535	FxaC_7g27720	Fvb2_1	17793325	17796812	+	1745	protein_coding	- && sp|Q42593|APXT_ARATH L-ascorbate peroxidase T, chloroplastic OS=Arabidopsis thaliana OX=3702 GN=APXT PE=2 SV=2 && PF00141:Peroxidase	-
FxaC_9g47910	0.0998808	0.0883878	0.179144	0.0351499	0.0801767	0	8.43891	10.5149	10.4846	5.23925	4.45459	3.24229	FxaC_9g47910	Fvb3_4	25788551	25790572	+	1920	protein_coding	- && sp|Q9FI78|HST_ARATH Shikimate O-hydroxycinnamoyltransferase OS=Arabidopsis thaliana OX=3702 GN=HST PE=1 SV=1 && PF02458:Transferase family	-
FxaC_7g27480	0.456302	0.477214	0.64729	0.985383	0.973983	0.632528	4.5495	4.90775	5.22531	4.44106	4.71384	3.50383	FxaC_7g27480	Fvb2_1	17656752	17659833	-	3082	protein_coding	- && sp|Q9C8E6|PMI1_ARATH Protein PLASTID MOVEMENT IMPAIRED 1 OS=Arabidopsis thaliana OX=3702 GN=PMI1 PE=1 SV=1 && PF10358:N-terminal C2 in EEIG1 and EHBP1 proteins	-
FxaC_12g28810	0.705724	1.11756	1.07924	1.41171	1.52061	0.820263	8.18355	9.04631	10.0414	4.66328	4.08466	5.0936	FxaC_12g28810	Fvb3_1	19888101	19890207	+	1721	protein_coding	- && sp|Q41249|PORA_CUCSA Protochlorophyllide reductase, chloroplastic OS=Cucumis sativus OX=3659 GN=PORA PE=2 SV=1 && PF00106:short chain dehydrogenase	adh_short
FxaC_9g42110	70.7369	67.208	70.0852	46.0673	43.1295	43.7789	29.2543	34.322	29.9021	17.2748	21.8072	22.0038	FxaC_9g42110	Fvb3_4	23005775	23007501	-	1276	protein_coding	- && sp|Q96262|PCAP1_ARATH Plasma membrane-associated cation-binding protein 1 OS=Arabidopsis thaliana OX=3702 GN=PCAP1 PE=1 SV=1 && PF05558:DREPP plasma membrane polypeptide	-
FxaC_19g23220	1.49675	1.4625	1.67784	1.54728	1.61448	1.83632	8.39014	9.2307	9.97082	6.22091	5.4866	5.36067	FxaC_19g23220	Fvb5_4	12733063	12735973	+	2050	protein_coding	- && sp|P26302|KPPR_WHEAT Phosphoribulokinase, chloroplastic OS=Triticum aestivum OX=4565 PE=2 SV=1 && PF00485:Phosphoribulokinase / Uridine kinase family	-
FxaC_1g38480	1.00273	1.03524	1.07908	1.73498	2.11289	1.23022	6.97854	7.00436	7.74587	4.91011	4.36485	4.62233	FxaC_1g38480	Fvb1_4	20386343	20391266	+	2295	protein_coding	- && sp|O22056|SIGB_ARATH RNA polymerase sigma factor sigB OS=Arabidopsis thaliana OX=3702 GN=SIGB PE=2 SV=2 && PF04539:Sigma-70 region 3|PF04542:Sigma-70 region 2|PF04545:Sigma-70, region 4	Sigma70_r4
FxaC_23g21590	5.22086	3.52545	5.129	5.76162	5.60735	5.52854	14.5421	14.6422	15.4233	14.2351	14.9536	15.9077	FxaC_23g21590	Fvb6_2	14668533	14677609	-	3514	protein_coding	- && sp|Q9CAX1|TBL8_ARATH Protein trichome birefringence-like 8 OS=Arabidopsis thaliana OX=3702 GN=TBL8 PE=2 SV=1 && PF07766:LETM1-like protein	-
FxaC_17g44180	2.48572	2.79065	1.91641	1.33174	1.56352	1.48256	14.0695	11.5335	13.0854	6.12542	5.3719	5.67757	FxaC_17g44180	Fvb5_1	22881284	22885033	-	1723	protein_coding	- && sp|P13443|DHGY_CUCSA Glycerate dehydrogenase OS=Cucumis sativus OX=3659 GN=HPR-A PE=2 SV=1 && PF02826:D-isomer specific 2-hydroxyacid dehydrogenase, NAD binding domain|PF00389:D-isomer specific 2-hydroxyacid dehydrogenase, catalytic domain	2-Hacid_dh_C
FxaC_8g29140	0.198398	0.0351137	0.170804	0.0418919	0.0477775	0.125182	12.1851	11.3532	12.611	4.70872	1.92724	1.57722	FxaC_8g29140	Fvb2_3	15968722	15971134	-	1611	protein_coding	- && sp|Q944G9|ALFP2_ARATH Fructose-bisphosphate aldolase 2, chloroplastic OS=Arabidopsis thaliana OX=3702 GN=FBA2 PE=1 SV=2 && PF00274:Fructose-bisphosphate aldolase class-I	-
FxaC_3g12890	1.21502	0.806411	1.52547	0.463221	0.325109	0.4614	9.24572	8.48733	11.5115	4.7017	4.2683	3.75634	FxaC_3g12890	Fvb1_3	6318809	6321813	-	1894	protein_coding	- && sp|P41346|FENR_VICFA Ferredoxin--NADP reductase, chloroplastic OS=Vicia faba OX=3906 GN=PETH PE=2 SV=1 && PF00175:Oxidoreductase NAD-binding domain	NAD_binding_1
FxaC_23g46130	49.5435	50.4377	50.6616	26.5962	24.7086	28.4233	20.9774	21.7193	21.8163	13.133	12.6011	10.222	FxaC_23g46130	Fvb6_2	28358590	28360077	-	1218	protein_coding	- && sp|O24554|PLY_ZINVI Pectate lyase OS=Zinnia violacea OX=34245 PE=1 SV=1 && PF00544:Pectate lyase	-
FxaC_12g02861	0.753972	0.754243	0.458609	1.93811	1.65781	2.06838	6.93489	6.94539	8.60807	11.5576	11.8664	8.5348	FxaC_12g02861	Fvb3_1	1738411	1743059	-	1950	protein_coding	- && sp|B8AVF0|BGL12_ORYSI Beta-glucosidase 12 OS=Oryza sativa subsp. indica OX=39946 GN=BGLU12 PE=3 SV=1 && PF00232:Glycosyl hydrolase family 1	Glyco_hydro_1
FxaC_9g38690	0.32999	0.375453	0.50731	0.298619	0.227049	0.347019	9.4672	10.3612	8.95298	8.4724	9.76348	12.5077	FxaC_9g38690	Fvb3_4	21301576	21303878	-	1356	protein_coding	- && sp|Q03666|GSTX4_TOBAC Probable glutathione S-transferase OS=Nicotiana tabacum OX=4097 PE=2 SV=1 && PF02798:Glutathione S-transferase, N-terminal domain|PF13410:Glutathione S-transferase, C-terminal domain	GST_N
FxaC_27g00320	3.50954	5.45717	6.69029	5.76955	5.13131	6.64316	25.4649	23.3295	24.8731	18.1937	14.5648	11.5088	FxaC_27g00320	Fvb7_1	236773	238969	-	1275	protein_coding	- && sp|Q8VYM4|PSRP2_ARATH 30S ribosomal protein 2, chloroplastic OS=Arabidopsis thaliana OX=3702 GN=PSRP2 PE=2 SV=1 && PF00076:RNA recognition motif. (a.k.a. RRM, RBD, or RNP domain)	RRM_1
FxaC_24g52240	2.6977	2.04995	1.26223	2.81715	1.90659	1.9735	28.9007	28.9438	35.6297	36.9403	30.1503	27.2156	FxaC_24g52240	Fvb6_4	31323804	31326611	-	2180	protein_coding	- && sp|P17069|ACEA_GOSHI Isocitrate lyase OS=Gossypium hirsutum OX=3635 PE=2 SV=1 && PF00463:Isocitrate lyase family	-
FxaC_18g28010	1.15178	0.705633	0.429052	0.935382	1.01346	1.35097	9.76015	9.16637	12.4481	11.6186	8.97185	9.90474	FxaC_18g28010	Fvb5_3	18313142	18315924	+	1443	protein_coding	- && - && PF06966:Protein of unknown function (DUF1295)	-
FxaC_26g23520	0.643355	0.318822	0.166163	0.054338	0.0929585	0.135311	6.89914	5.09561	6.13415	1.39415	1.10841	1.27863	FxaC_26g23520	Fvb7_3	11611823	11617062	-	2484	protein_coding	- && sp|Q8GX78|ANTR2_ARATH Ascorbate transporter, chloroplastic OS=Arabidopsis thaliana OX=3702 GN=PHT4;4 PE=1 SV=1 && PF07690:Major Facilitator Superfamily	MFS_1
FxaC_12g34050	2.89297	2.92972	2.94677	3.47892	3.68828	2.78196	8.53631	8.68441	10.1035	6.90441	6.98944	7.67127	FxaC_12g34050	Fvb3_1	22778157	22785385	-	4132	protein_coding	- && sp|P57997|IF2C_PHAVU Translation initiation factor IF-2, chloroplastic OS=Phaseolus vulgaris OX=3885 GN=IF2CP PE=2 SV=1 && PF11987:Translation-initiation factor 2|PF00009:Elongation factor Tu GTP binding domain	GTP_EFTU
FxaC_12g29520	1.92337	1.51611	2.1394	2.5084	1.47906	2.02262	6.91723	7.36086	7.72096	8.01953	7.19856	6.72968	FxaC_12g29520	Fvb3_1	20267687	20274611	+	3955	protein_coding	- && sp|Q9LJR3|SPA3_ARATH Protein SPA1-RELATED 3 OS=Arabidopsis thaliana OX=3702 GN=SPA3 PE=1 SV=1 && -	-
FxaC_22g51600	16.1766	19.1177	20.1601	8.70455	11.4983	8.9447	3.61191	3.40977	3.94393	4.30779	1.38681	2.0742	FxaC_22g51600	Fvb6_3	32184634	32186420	+	1225	protein_coding	- && sp|Q42580|PER21_ARATH Peroxidase 21 OS=Arabidopsis thaliana OX=3702 GN=PER21 PE=1 SV=1 && PF00141:Peroxidase	-
FxaC_9g38050	0.282349	0.0999438	0	0	0	0.0593838	22.6261	23.3694	26.702	6.11848	3.93299	4.4331	FxaC_9g38050	Fvb3_4	20997547	20999095	+	1132	protein_coding	- && - && PF04832:SOUL heme-binding protein	-
FxaC_6g38540	0.442379	0.55459	0.357048	0.778406	0.932158	0.736578	6.6487	7.59157	8.57301	9.79555	11.6216	9.67123	FxaC_6g38540	Fvb2_4	22843100	22844997	-	1734	protein_coding	- && sp|Q9FZI8|LCAT1_ARATH Lecithin-cholesterol acyltransferase-like 1 OS=Arabidopsis thaliana OX=3702 GN=LCAT1 PE=2 SV=1 && PF02450:Lecithin:cholesterol acyltransferase	-
FxaC_20g05261	0.184751	0.217989	0.132546	0.325086	0	0.194285	21.4331	20.4861	17.6034	26.1077	26.6944	18.2979	FxaC_20g05261	Fvb5_2	2705587	2707098	+	1038	protein_coding	- && sp|Q9SEV0|BAN_ARATH Anthocyanidin reductase OS=Arabidopsis thaliana OX=3702 GN=BAN PE=1 SV=2 && PF01370:NAD dependent epimerase/dehydratase family	Epimerase
FxaC_1g17730	39.5108	37.8495	31.2004	38.3128	40.6112	40.2845	12.4863	12.719	9.55237	12.9496	13.8005	13.3447	FxaC_1g17730	Fvb1_4	7874879	7876790	-	1647	protein_coding	- && sp|Q8H0Z4|GT121_ARATH Putative glutamine amidotransferase GAT1_2.1 OS=Arabidopsis thaliana OX=3702 GN=GAT1_2.1 PE=2 SV=1 && PF07722:Peptidase C26	-
FxaC_21g12930	5.08081	5.75093	2.67027	5.48884	5.97546	4.53534	24.766	24.0984	27.6497	14.3773	16.4048	9.863	FxaC_21g12930	Fvb6_1	5753813	5755664	-	1082	protein_coding	- && sp|P08980|UCRIA_SPIOL Cytochrome b6-f complex iron-sulfur subunit, chloroplastic OS=Spinacia oleracea OX=3562 GN=petC PE=1 SV=2 && PF08802:Cytochrome B6-F complex Fe-S subunit|PF00355:Rieske [2Fe-2S] domain	-
FxaC_28g11980	10.9025	10.2345	9.45033	0.629746	0.59852	0.662119	25.4894	25.4921	26.3943	4.04646	3.46201	2.89786	FxaC_28g11980	Fvb7_4	5700501	5702676	-	1929	protein_coding	- && sp|A0A068Q6L2|C7317_PRUMU Cytochrome P450 736A117 OS=Prunus mume OX=102107 GN=CYP736A117 PE=2 SV=1 && PF00067:Cytochrome P450	p450
FxaC_13g26280	2.35918	2.17655	2.24173	5.85583	4.86538	5.4897	8.95501	9.39248	9.50865	15.9059	13.34	10.001	FxaC_13g26280	Fvb4_3	12744830	12748753	-	2547	protein_coding	- && sp|Q8RWG2|CF107_ARATH Protein high chlorophyll fluorescent 107 OS=Arabidopsis thaliana OX=3702 GN=HCF107 PE=1 SV=1 && -	-
FxaC_27g30160	1.36579	1.57554	0.944863	0.823964	0.557964	0.384715	8.55952	6.85755	8.31853	7.52917	7.75565	6.83453	FxaC_27g30160	Fvb7_1	20849315	20853279	+	2621	protein_coding	- && sp|Q6LA42|APRR5_ARATH Two-component response regulator-like APRR5 OS=Arabidopsis thaliana OX=3702 GN=APRR5 PE=1 SV=2 && PF00072:Response regulator receiver domain|PF06203:CCT motif	Response_reg
FxaC_10g19120	1.38452	1.12094	1.83866	0.684208	0.815807	0.960321	8.87387	8.57443	8.59167	3.11577	4.37332	4.15676	FxaC_10g19120	Fvb3_2	10204654	10207212	+	2170	protein_coding	- && sp|Q41249|PORA_CUCSA Protochlorophyllide reductase, chloroplastic OS=Cucumis sativus OX=3659 GN=PORA PE=2 SV=1 && PF05147:Lanthionine synthetase C-like protein	-
FxaC_11g30770	26.092	28.9931	26.8792	74.9722	82.9259	80.9417	12.2768	11.9505	9.26568	29.6564	34.7176	43.3406	FxaC_11g30770	Fvb3_3	18163839	18169007	-	3670	protein_coding	- && sp|Q2PCF1|PDR2_NICPL Pleiotropic drug resistance protein 2 OS=Nicotiana plumbaginifolia OX=4092 GN=PDR2 PE=2 SV=1 && PF08370:Plant PDR ABC transporter associated|PF01061:ABC-2 type transporter|PF00005:ABC transporter	ABC2_membrane
FxaC_5g01780	0.49015	0.361458	0.351649	0.301862	0.0983637	0.128861	7.44632	9.01795	7.6386	8.32441	5.91424	5.23603	FxaC_5g01780	Fvb2_2	798041	800581	+	1565	protein_coding	- && sp|Q9FZI8|LCAT1_ARATH Lecithin-cholesterol acyltransferase-like 1 OS=Arabidopsis thaliana OX=3702 GN=LCAT1 PE=2 SV=1 && PF02450:Lecithin:cholesterol acyltransferase	-
FxaC_13g20620	0.859318	0.971672	1.38713	0.30241	0	0.301221	10.1459	10.1619	14.2013	3.2842	3.93748	4.07985	FxaC_13g20620	Fvb4_3	9647370	9648708	+	1339	protein_coding	- && sp|P80470|PSBY_SPIOL Photosystem II core complex proteins psbY, chloroplastic OS=Spinacia oleracea OX=3562 GN=PSBY PE=1 SV=2 && PF06298:Photosystem II protein Y (PsbY)	-
FxaC_26g14860	0	0.111574	0.135683	0.033278	0.0379535	0.0662944	11.9842	9.54929	10.8731	3.33393	2.282	0.877035	FxaC_26g14860	Fvb7_3	6995815	6998842	+	2028	protein_coding	- && sp|Q40281|RCA_MALDO Ribulose bisphosphate carboxylase/oxygenase activase, chloroplastic OS=Malus domestica OX=3750 GN=RCA PE=2 SV=1 && PF00004:ATPase family associated with various cellular activities (AAA)	AAA
FxaC_5g22410	0.580333	0.410845	0.749429	0.428883	0.559017	0.335655	6.02531	5.97539	6.41049	4.4165	5.47783	4.49818	FxaC_5g22410	Fvb2_2	10816654	10821202	-	2203	protein_coding	- && - && PF01593:Flavin containing amine oxidoreductase	Amino_oxidase
FxaC_7g32061	9.88068	10.8727	8.22907	11.8829	11.4834	8.76422	35.2633	36.4073	38.7125	30.2922	24.015	21.1741	FxaC_7g32061	Fvb2_1	20261332	20262962	-	744	protein_coding	- && sp|Q941D3|PAP8_ARATH Probable plastid-lipid-associated protein 8, chloroplastic OS=Arabidopsis thaliana OX=3702 GN=PAP8 PE=1 SV=1 && PF04755:PAP_fibrillin	-
FxaC_14g13590	5.16091	5.08707	4.06919	5.25984	6.36799	5.21229	14.0975	15.708	14.8785	10.0623	14.8208	14.4969	FxaC_14g13590	Fvb4_4	6720064	6724499	-	2502	protein_coding	- && sp|P42534|HYDL_STRCO Putative polyketide hydroxylase OS=Streptomyces coelicolor (strain ATCC BAA-471 / A3(2) / M145) OX=100226 GN=SCO5321 PE=3 SV=2 && -	-
FxaC_6g28280	0.726406	0.528031	1.08882	0.438233	0.562278	0.982147	6.4999	6.31847	6.35991	3.19018	3.11449	1.57259	FxaC_6g28280	Fvb2_4	17543575	17546661	-	2464	protein_coding	- && sp|Q9LYA9|CP41A_ARATH Chloroplast stem-loop binding protein of 41 kDa a, chloroplastic OS=Arabidopsis thaliana OX=3702 GN=CSP41A PE=1 SV=1 && -	-
FxaC_11g43740	0.246969	0.327826	0.531549	0.217282	0.446057	0.302999	8.06564	7.98734	7.57797	2.40689	2.33871	2.53599	FxaC_11g43740	Fvb3_3	27063568	27065220	-	1553	protein_coding	- && sp|Q9S7N7|PSAG_ARATH Photosystem I reaction center subunit V, chloroplastic OS=Arabidopsis thaliana OX=3702 GN=PSAG PE=1 SV=1 && PF01241:Photosystem I psaG / psaK	-
FxaC_22g09940	1.21876	0.835851	1.27877	1.22237	1.1373	1.44185	7.78234	7.78272	7.38084	3.2751	3.18314	3.26998	FxaC_22g09940	Fvb6_3	4631559	4634269	+	2098	protein_coding	- && sp|Q9FFX0|RBL9_ARATH RHOMBOID-like protein 9, chloroplastic OS=Arabidopsis thaliana OX=3702 GN=RBL9 PE=2 SV=1 && PF01694:Rhomboid family	Rhomboid
FxaC_23g42940	3.40629	4.16937	3.52864	2.21822	2.6832	3.11339	13.6864	14.0254	12.9556	7.0354	7.14757	7.81376	FxaC_23g42940	Fvb6_2	26747252	26751397	-	2008	protein_coding	- && sp|Q0DIV0|HEMH2_ORYSJ Ferrochelatase-2, chloroplastic OS=Oryza sativa subsp. japonica OX=39947 GN=Os05g0361200 PE=2 SV=1 && PF00762:Ferrochelatase	-
FxaC_17g36450	6.98979	8.72314	6.23622	7.44258	8.63211	5.96835	26.0921	27.5034	31.7804	14.3845	16.6983	18.2849	FxaC_17g36450	Fvb5_1	18501102	18503223	+	1070	protein_coding	- && sp|Q9XJ27|RR9_ARATH 30S ribosomal protein S9, chloroplastic OS=Arabidopsis thaliana OX=3702 GN=RPS9 PE=2 SV=1 && PF00380:Ribosomal protein S9/S16	-
FxaC_10g28920	0.394591	0.139675	0.0849275	0.166637	0.190048	0.165981	25.4658	23.0491	29.0583	11.6046	8.02775	4.39167	FxaC_10g28920	Fvb3_2	16889784	16891228	-	810	protein_coding	- && sp|Q949Q5|PSAO_ARATH Photosystem I subunit O OS=Arabidopsis thaliana OX=3702 GN=PSAO PE=1 SV=1 && -	-
FxaC_18g11600	3.46417	3.87533	3.48177	2.2772	1.81012	1.40906	12.5847	13.3305	14.5667	7.36295	6.01982	5.29353	FxaC_18g11600	Fvb5_3	7325377	7329355	-	1956	protein_coding	- && sp|P13443|DHGY_CUCSA Glycerate dehydrogenase OS=Cucumis sativus OX=3659 GN=HPR-A PE=2 SV=1 && PF02826:D-isomer specific 2-hydroxyacid dehydrogenase, NAD binding domain|PF00389:D-isomer specific 2-hydroxyacid dehydrogenase, catalytic domain	2-Hacid_dh_C
FxaC_16g18140	0.177689	0.0393108	0	0.0468991	0.0534883	0.140144	25.2477	24.277	33.3589	2.94137	2.76824	1.85402	FxaC_16g18140	Fvb4_1	13167110	13169002	-	1439	protein_coding	- && sp|P13869|CB12_PETHY Chlorophyll a-b binding protein, chloroplastic OS=Petunia hybrida OX=4102 PE=2 SV=1 && PF00504:Chlorophyll A-B binding protein	-
FxaC_25g01450	2.54181	2.2254	1.74597	1.25612	1.13957	1.39336	9.85912	9.12902	10.1661	6.83627	3.96487	2.90204	FxaC_25g01450	Fvb7_2	971845	978016	-	2364	protein_coding	- && sp|Q8LP17|CCD1_PEA Carotenoid 9,10(9',10')-cleavage dioxygenase 1 OS=Pisum sativum OX=3888 GN=CCD1 PE=2 SV=1 && PF03055:Retinal pigment epithelial membrane protein	RPE65
FxaC_11g47680	0.400274	0.425059	0.559979	0.169036	0.385571	0.0841859	7.37515	7.17284	7.79583	5.57609	2.05418	3.30141	FxaC_11g47680	Fvb3_3	29364352	29366830	-	1597	protein_coding	- && sp|Q94BS2|MET1_ARATH Protein MET1, chloroplastic OS=Arabidopsis thaliana OX=3702 GN=MET1 PE=1 SV=1 && -	-
FxaC_25g57830	0.554481	0.420581	0	0.501768	0	0.583095	18.0699	18.1157	16.8857	13.0101	10.5257	7.71399	FxaC_25g57830	Fvb7_2	30530264	30531458	+	807	protein_coding	- && sp|Q9FLI7|NEET_ARATH CDGSH iron-sulfur domain-containing protein NEET OS=Arabidopsis thaliana OX=3702 GN=NEET PE=1 SV=1 && PF09360:Iron-binding zinc finger CDGSH type	-
FxaC_12g37150	2.03185	2.15766	1.71123	1.60419	1.6381	1.65362	7.1137	7.1194	8.0635	6.21404	4.85745	3.49391	FxaC_12g37150	Fvb3_1	24884809	24890566	+	3618	protein_coding	- && sp|Q84JF5|PTA14_ARATH Protein PLASTID TRANSCRIPTIONALLY ACTIVE 14 OS=Arabidopsis thaliana OX=3702 GN=PTAC14 PE=1 SV=1 && PF00856:SET domain	SET
FxaC_15g01750	3.3697	3.47153	1.89433	1.38055	1.33228	1.05779	16.4253	15.436	19.542	11.3312	7.37446	7.69665	FxaC_15g01750	Fvb4_2	879560	885423	-	1271	protein_coding	- && sp|Q9FUS8|GSTUH_ARATH Glutathione S-transferase U17 OS=Arabidopsis thaliana OX=3702 GN=GSTU17 PE=2 SV=1 && PF00043:Glutathione S-transferase, C-terminal domain|PF02798:Glutathione S-transferase, N-terminal domain	GST_N
FxaC_1g33090	8.9181	10.5604	11.9907	5.55437	4.94418	4.99277	2.66869	2.56199	1.69926	1.45285	2.11667	1.84893	FxaC_1g33090	Fvb1_4	17047424	17052192	+	2989	protein_coding	- && sp|Q8VYR7|BOR1_ARATH Boron transporter 1 OS=Arabidopsis thaliana OX=3702 GN=BOR1 PE=1 SV=1 && PF00955:HCO3- transporter family	-
FxaC_17g54370	3.66108	3.03286	3.29768	3.32884	3.18482	2.91719	7.80647	7.48879	7.86068	6.92056	9.36319	7.82911	FxaC_17g54370	Fvb5_1	28699439	28713478	+	7927	protein_coding	- && sp|Q38970|ACC1_ARATH Acetyl-CoA carboxylase 1 OS=Arabidopsis thaliana OX=3702 GN=ACC1 PE=1 SV=1 && PF02785:Biotin carboxylase C-terminal domain|PF02786:Carbamoyl-phosphate synthase L chain, ATP binding domain|PF08326:Acetyl-CoA carboxylase, central r	Carboxyl_trans
FxaC_28g20850	1.22258	1.75166	1.25303	1.59807	1.29685	1.22445	8.62691	8.53055	7.55916	7.65965	10.0302	6.56629	FxaC_28g20850	Fvb7_4	10385578	10391079	-	2196	protein_coding	- && sp|Q99089|CPRF1_PETCR Common plant regulatory factor 1 OS=Petroselinum crispum OX=4043 GN=CPRF1 PE=2 SV=1 && -	-
FxaC_10g09300	4.56849	4.72698	5.21891	5.37973	4.35837	4.13904	17.3696	14.6824	17.809	11.0905	8.82417	9.81297	FxaC_10g09300	Fvb3_2	4423841	4426009	+	1819	protein_coding	- && sp|P93162|CHLI_SOYBN Magnesium-chelatase subunit ChlI, chloroplastic OS=Glycine max OX=3847 GN=CHLI PE=2 SV=1 && PF01078:Magnesium chelatase, subunit ChlI|PF17863:AAA lid domain	-
FxaC_24g17800	0.933193	0.908395	1.40595	0.0985223	0.337093	0.490675	17.8312	17.8313	15.8241	13.4013	9.06507	11.4062	FxaC_24g17800	Fvb6_4	9194846	9195708	+	685	protein_coding	- && sp|O81208|OHP1_ARATH Light-harvesting complex-like protein OHP1, chloroplastic OS=Arabidopsis thaliana OX=3702 GN=OHP1 PE=1 SV=1 && -	-
FxaC_11g03410	3.23664	4.63048	3.01869	2.16417	2.79299	1.53165	17.144	17.7846	19.8103	10.0661	5.53676	5.41414	FxaC_11g03410	Fvb3_3	1602552	1604606	-	1185	protein_coding	- && sp|Q1XDB4|YCF23_PYRYE Uncharacterized protein ycf23 OS=Pyropia yezoensis OX=2788 GN=ycf23 PE=3 SV=1 && PF04481:Protein of unknown function (DUF561)	-
FxaC_28g37820	0.0561227	0.397318	0.241585	0.177755	0.337882	0.826264	10.9426	12.2797	13.5409	6.46697	7.14903	5.52126	FxaC_28g37820	Fvb7_4	21679890	21681125	-	1139	protein_coding	- && sp|P82658|TL19_ARATH Thylakoid lumenal 19 kDa protein, chloroplastic OS=Arabidopsis thaliana OX=3702 GN=At3g63540 PE=1 SV=2 && PF01789:PsbP	-
FxaC_6g12420	1.44412	1.31554	1.87405	1.56948	1.86671	1.54098	7.45333	6.51797	7.77851	4.07247	4.63198	3.73537	FxaC_6g12420	Fvb2_4	8063556	8075149	-	3010	protein_coding	- && sp|Q9M0Z3|KEA3_ARATH K(+) efflux antiporter 3, chloroplastic OS=Arabidopsis thaliana OX=3702 GN=KEA3 PE=1 SV=2 && PF00999:Sodium/hydrogen exchanger family|PF02254:TrkA-N domain	Na_H_Exchanger
FxaC_5g12070	3.908	3.45832	3.15419	2.30853	3.41714	1.90806	16.6454	17.1806	13.9748	19.9233	17.5231	13.6846	FxaC_5g12070	Fvb2_2	5578325	5581388	+	1374	protein_coding	- && sp|Q9ZT66|E134_MAIZE Endo-1,3;1,4-beta-D-glucanase OS=Zea mays OX=4577 PE=1 SV=1 && PF01738:Dienelactone hydrolase family	-
FxaC_21g05040	7.08375	9.12714	8.90384	7.41887	7.23296	7.03214	28.9492	27.4919	26.5222	18.5667	15.632	14.9233	FxaC_21g05040	Fvb6_1	2290684	2291811	+	1128	protein_coding	- && sp|P02398|RK12_SPIOL 50S ribosomal protein L12, chloroplastic OS=Spinacia oleracea OX=3562 GN=RPL12 PE=1 SV=2 && PF16320:Ribosomal protein L7/L12 dimerisation domain|PF00542:Ribosomal protein L7/L12 C-terminal domain	-
FxaC_24g53360	1.74286	2.58711	1.81507	1.95875	1.82777	1.06421	15.1273	12.8022	20.3743	9.23406	8.34662	8.38026	FxaC_24g53360	Fvb6_4	31942992	31945178	+	1137	protein_coding	- && sp|P08980|UCRIA_SPIOL Cytochrome b6-f complex iron-sulfur subunit, chloroplastic OS=Spinacia oleracea OX=3562 GN=petC PE=1 SV=2 && PF00355:Rieske [2Fe-2S] domain|PF08802:Cytochrome B6-F complex Fe-S subunit	-
FxaC_20g05741	0.519705	0.569405	0.266323	0.261277	0.238388	0.234225	4.4151	5.63535	5.41945	2.27708	2.92564	2.13955	FxaC_20g05741	Fvb5_2	2920650	2925282	+	2583	protein_coding	- && - && -	-
FxaC_21g53660	0.114082	0.067303	0.163691	0.0401474	0.137364	0	11.0475	8.92274	10.2066	2.06012	1.84699	2.19173	FxaC_21g53660	Fvb6_1	27823423	27825995	+	1681	protein_coding	- && sp|P46275|F16P1_PEA Fructose-1,6-bisphosphatase, chloroplastic OS=Pisum sativum OX=3888 GN=FBP PE=1 SV=2 && PF00316:Fructose-1-6-bisphosphatase, N-terminal domain	-
FxaC_19g00140	30.2737	27.1139	29.309	6.32698	8.67263	4.94109	11.6572	11.8385	13.6039	2.68556	2.42368	1.73345	FxaC_19g00140	Fvb5_4	79050	83763	+	2272	protein_coding	- && sp|Q05085|PTR7_ARATH Protein NRT1/ PTR FAMILY 6.3 OS=Arabidopsis thaliana OX=3702 GN=NPF6.3 PE=1 SV=1 && PF00854:POT family	-
FxaC_25g46380	2.03245	3.01697	1.90499	1.93811	1.65781	2.13733	17.1295	15.1241	16.0726	10.2609	9.31286	10.8802	FxaC_25g46380	Fvb7_2	25338810	25339997	-	975	protein_coding	- && sp|Q9LU63|ATP1_ARATH Probable pterin-4-alpha-carbinolamine dehydratase, chloroplastic OS=Arabidopsis thaliana OX=3702 GN=ATP1 PE=1 SV=1 && PF01329:Pterin 4 alpha carbinolamine dehydratase	-
FxaC_11g31820	9.10025	8.64237	7.76291	6.91281	6.94865	7.23575	26.1823	29.5561	25.8621	18.5617	13.5265	14.9432	FxaC_11g31820	Fvb3_3	19218577	19222218	+	1152	protein_coding	- && sp|P25864|RK9_ARATH 50S ribosomal protein L9, chloroplastic OS=Arabidopsis thaliana OX=3702 GN=RPL9 PE=2 SV=1 && PF03948:Ribosomal protein L9, C-terminal domain|PF01281:Ribosomal protein L9, N-terminal domain	-
FxaC_8g28420	0.204665	0.271672	0.422145	0.59421	0.739303	0.789165	3.15913	3.20827	3.93322	2.99192	2.36012	2.22023	FxaC_8g28420	Fvb2_3	15494214	15506257	+	3748	protein_coding	- && sp|Q9M0Z3|KEA3_ARATH K(+) efflux antiporter 3, chloroplastic OS=Arabidopsis thaliana OX=3702 GN=KEA3 PE=1 SV=2 && -	-
FxaC_25g44200	1.65922	1.28798	1.50363	1.01416	1.0515	1.10201	7.49179	8.04062	10.4362	3.82982	5.09515	5.00427	FxaC_25g44200	Fvb7_2	24332044	24335039	-	2196	protein_coding	- && sp|P48619|FAD3C_RICCO Omega-3 fatty acid desaturase, chloroplastic OS=Ricinus communis OX=3988 GN=FAD7A-1 PE=2 SV=1 && PF11960:Domain of unknown function (DUF3474)|PF00487:Fatty acid desaturase	-
FxaC_6g09910	1.44017	1.52065	1.42655	1.43407	1.20203	1.29075	6.01483	5.31446	6.02591	5.30553	5.1142	4.40721	FxaC_6g09910	Fvb2_4	6429387	6434061	+	3906	protein_coding	- && sp|Q84V03|FB348_ARATH F-box protein At2g16365 OS=Arabidopsis thaliana OX=3702 GN=At2g16365 PE=2 SV=2 && -	-
FxaC_8g22530	1.74193	1.38579	1.76097	1.93194	1.63134	1.94285	6.1752	6.84612	6.30823	5.31082	5.15989	5.12306	FxaC_8g22530	Fvb2_3	11498340	11505955	-	3633	protein_coding	- && sp|B9HQZ6|SYAP_POPTR Alanine--tRNA ligase, chloroplastic/mitochondrial OS=Populus trichocarpa OX=3694 GN=POPTRDRAFT_821063 PE=3 SV=1 && PF01411:tRNA synthetases class II (A)|PF07973:Threonyl and Alanyl tRNA synthetase second additional domain|PF02272	-
FxaC_17g02251	2.4775	3.04293	2.32139	2.39015	2.57165	2.71765	9.3904	8.88096	9.27134	6.94232	6.18495	6.02752	FxaC_17g02251	Fvb5_1	1112285	1118079	-	2993	protein_coding	- && - && PF00575:S1 RNA binding domain	S1
FxaC_11g41030	2.28144	1.44209	2.24472	2.45452	2.17147	2.12498	8.62116	7.98084	9.15836	6.52082	5.23684	5.8945	FxaC_11g41030	Fvb3_3	25550454	25560783	+	2942	protein_coding	- && sp|Q9MB58|F26_ARATH 6-phosphofructo-2-kinase/fructose-2,6-bisphosphatase OS=Arabidopsis thaliana OX=3702 GN=FKFBP PE=1 SV=1 && PF01591:6-phosphofructo-2-kinase|PF00300:Histidine phosphatase superfamily (branch 1)|PF00686:Starch binding domain	-
FxaC_4g04460	1.90435	1.50916	1.86584	2.46065	1.91654	2.27164	7.7863	8.8079	8.75808	5.76822	5.41789	5.39474	FxaC_4g04460	Fvb1_1	4516946	4521359	-	2249	protein_coding	- && sp|O22056|SIGB_ARATH RNA polymerase sigma factor sigB OS=Arabidopsis thaliana OX=3702 GN=SIGB PE=2 SV=2 && PF04542:Sigma-70 region 2|PF04545:Sigma-70, region 4|PF04539:Sigma-70 region 3	Sigma70_r4
FxaC_22g54660	13.1444	13.7916	11.3347	11.2555	11.7027	9.95055	32.8495	31.5377	31.1152	22.9376	22.7575	23.6135	FxaC_22g54660	Fvb6_3	33842585	33845351	+	1493	protein_coding	- && sp|Q0PGJ6|AKRC9_ARATH NADPH-dependent aldo-keto reductase, chloroplastic OS=Arabidopsis thaliana OX=3702 GN=AKR4C9 PE=1 SV=1 && PF00248:Aldo/keto reductase family	Aldo_ket_red
FxaC_19g00480	1.54725	0.78241	1.66507	1.49351	1.38396	1.39466	10.4294	9.97893	10.666	6.27242	3.84868	4.48083	FxaC_19g00480	Fvb5_4	291036	293600	-	1446	protein_coding	- && - && -	-
FxaC_9g31990	0.797997	0.223002	0.45198	0.532098	0.505714	0.265003	8.22992	6.94415	8.70904	13.9409	13.2404	10.0167	FxaC_9g31990	Fvb3_4	17872366	17873987	+	1522	protein_coding	- && - && -	-
FxaC_25g37860	0.265024	0.656679	0.228164	0.50364	0.127644	0.16722	11.9882	8.39634	9.50157	1.50413	2.62303	2.31757	FxaC_25g37860	Fvb7_2	21419473	21421576	-	1206	protein_coding	- && sp|P12360|CB11_SOLLC Chlorophyll a-b binding protein 6A, chloroplastic OS=Solanum lycopersicum OX=4081 GN=CAB6A PE=2 SV=1 && PF00504:Chlorophyll A-B binding protein	-
FxaC_22g29760	3.8245	3.78733	4.50769	4.03773	3.56341	3.54306	15.0025	16.3628	16.2791	9.82712	6.80106	7.96292	FxaC_22g29760	Fvb6_3	16606110	16610668	-	1404	protein_coding	- && sp|Q9FZ47|ACR11_ARATH ACT domain-containing protein ACR11 OS=Arabidopsis thaliana OX=3702 GN=ACR11 PE=1 SV=1 && -	-
FxaC_3g01030	2.70372	2.24307	3.09145	2.37023	2.2091	2.05628	9.64895	9.44053	11.4383	5.52183	5.59704	5.25355	FxaC_3g01030	Fvb1_3	471991	477338	+	2648	protein_coding	- && - && -	-
FxaC_7g42060	20.6471	18.6564	21.3867	29.711	24.4533	23.8482	5.09104	6.22342	4.4042	9.06452	8.15347	7.44778	FxaC_7g42060	Fvb2_1	25589934	25591655	-	1322	protein_coding	- && sp|Q9FUW6|BETV6_BETPN Phenylcoumaran benzylic ether reductase Betv6 OS=Betula pendula OX=3505 GN=BETV6 PE=1 SV=1 && PF05368:NmrA-like family	NmrA
FxaC_19g07100	3.59214	4.59963	4.86137	3.10289	2.78519	3.40548	13.5566	13.4442	14.16	8.72862	7.95543	8.27495	FxaC_19g07100	Fvb5_4	3588887	3591235	-	2349	protein_coding	- && sp|P46280|EFTU2_SOYBN Elongation factor Tu, chloroplastic OS=Glycine max OX=3847 GN=TUFB1 PE=3 SV=1 && PF00009:Elongation factor Tu GTP binding domain|PF03143:Elongation factor Tu C-terminal domain|PF03144:Elongation factor Tu domain 2	GTP_EFTU
FxaC_16g26190	3.97453	1.4655	3.08907	0.582796	0.398806	0.348303	24.3245	23.8284	29.4188	2.84815	8.59996	4.71755	FxaC_16g26190	Fvb4_1	17603246	17603824	+	579	protein_coding	- && - && PF03703:Bacterial PH domain	-
FxaC_7g19960	0.338989	0.0857094	0	0.0511271	0	0	12.5108	13.6643	10.0887	6.99608	5.10364	3.65735	FxaC_7g19960	Fvb2_1	13415954	13417730	-	1320	protein_coding	- && sp|Q0JG75|PSB28_ORYSJ Photosystem II reaction center PSB28 protein, chloroplastic OS=Oryza sativa subsp. japonica OX=39947 GN=PSB28 PE=2 SV=2 && PF03912:Psb28 protein	-
FxaC_22g09970	5.02695	7.15368	4.53248	7.10021	6.54365	5.85786	26.7551	26.0279	22.6433	15.1297	16.3728	13.4335	FxaC_22g09970	Fvb6_3	4652489	4653864	+	941	protein_coding	- && sp|P82412|RRP3_SPIOL 30S ribosomal protein 3, chloroplastic OS=Spinacia oleracea OX=3562 GN=PSRP3 PE=1 SV=1 && PF04839:Plastid and cyanobacterial ribosomal protein (PSRP-3 / Ycf65)	-
FxaC_21g67171	0.210572	0.425925	0.356096	0	0.0543315	0.0158171	3.2552	3.57388	2.71078	0.388018	0.675403	0.553018	FxaC_21g67171	Fvb6_1	34255780	34260719	-	4250	protein_coding	- && sp|Q40392|TMVRN_NICGU TMV resistance protein N OS=Nicotiana glutinosa OX=35889 GN=N PE=1 SV=1 && PF00931:NB-ARC domain|PF01582:TIR domain	TIR
FxaC_9g45220	2.97809	3.78009	4.43502	3.557	3.51344	2.43583	13.8126	12.3597	14.8073	9.75219	8.43565	6.81558	FxaC_9g45220	Fvb3_4	24613847	24617559	-	2125	protein_coding	- && sp|Q9ST69|RR5_SPIOL 30S ribosomal protein S5, chloroplastic OS=Spinacia oleracea OX=3562 GN=rps5 PE=1 SV=1 && PF00333:Ribosomal protein S5, N-terminal domain|PF03719:Ribosomal protein S5, C-terminal domain	-
FxaC_13g34560	6.76958	5.96082	7.46628	1.52897	1.66267	1.91255	18.1898	19.0396	19.9396	8.71746	5.61735	5.6561	FxaC_13g34560	Fvb4_3	17848291	17853453	+	1898	protein_coding	- && sp|O22506|GLNA2_DAUCA Glutamine synthetase, chloroplastic OS=Daucus carota OX=4039 GN=GLN2 PE=2 SV=1 && PF03951:Glutamine synthetase, beta-Grasp domain|PF00120:Glutamine synthetase, catalytic domain	-
FxaC_19g15420	0.049999	0.132737	0.188322	0.184753	0.180609	0.131448	4.58185	4.13336	5.20809	4.21352	3.8947	3.55248	FxaC_19g15420	Fvb5_4	7710926	7715130	-	2557	protein_coding	- && sp|Q9LDY5|FK172_ARATH Peptidyl-prolyl cis-trans isomerase FKBP17-2, chloroplastic OS=Arabidopsis thaliana OX=3702 GN=FKBP17-2 PE=1 SV=1 && PF00254:FKBP-type peptidyl-prolyl cis-trans isomerase	FKBP_C
FxaC_25g07201	3.87802	3.43179	2.87343	1.8122	1.72234	2.20621	12.9532	13.7841	20.8212	9.26632	7.36995	7.044	FxaC_25g07201	Fvb7_2	4462701	4465086	-	2011	protein_coding	- && sp|Q9FPT1|UBP12_ARATH Ubiquitin C-terminal hydrolase 12 OS=Arabidopsis thaliana OX=3702 GN=UBP12 PE=1 SV=2 && -	-
FxaC_24g05890	3.7265	4.05871	3.8046	3.02636	3.4899	2.98097	12.327	12.7079	13.6101	11.3389	11.3834	7.6594	FxaC_24g05890	Fvb6_4	2760754	2764922	+	2007	protein_coding	- && sp|Q0DIV0|HEMH2_ORYSJ Ferrochelatase-2, chloroplastic OS=Oryza sativa subsp. japonica OX=39947 GN=Os05g0361200 PE=2 SV=1 && PF00762:Ferrochelatase	-
FxaC_18g17880	2.07216	1.87637	2.28181	1.14472	1.74074	1.49496	7.91602	7.89602	9.71241	4.47544	3.11342	3.85492	FxaC_18g17880	Fvb5_3	11731730	11738959	+	2653	protein_coding	- && sp|P12859|G3PB_PEA Glyceraldehyde-3-phosphate dehydrogenase B, chloroplastic OS=Pisum sativum OX=3888 GN=GAPB PE=1 SV=2 && PF02800:Glyceraldehyde 3-phosphate dehydrogenase, C-terminal domain|PF00044:Glyceraldehyde 3-phosphate dehydrogenase, NAD bindi	-
FxaC_25g05860	0.336441	0.198485	0.18103	0.236799	0.0675172	0.353802	10.4957	10.2148	10.758	8.34182	5.60116	3.9005	FxaC_25g05860	Fvb7_2	3731703	3735942	-	1140	protein_coding	- && sp|Q9FL44|MPH1_ARATH Protein MAINTENANCE OF PSII UNDER HIGH LIGHT 1 OS=Arabidopsis thaliana OX=3702 GN=MPH1 PE=1 SV=1 && -	-
FxaC_14g06600	60.3668	61.7108	49.9222	13.8043	15.0199	13.592	23.003	26.2375	23.4459	5.81571	8.03421	6.5215	FxaC_14g06600	Fvb4_4	3249783	3251252	-	1276	protein_coding	- && sp|K4BWV2|NAP1_SOLLC NAC domain-containing protein 1 OS=Solanum lycopersicum OX=4081 GN=NAP1 PE=2 SV=1 && PF02365:No apical meristem (NAM) protein	NAM
FxaC_4g27820	31.9619	24.4445	30.7897	46.6246	41.7953	37.3609	60.3497	70.5178	65.6863	117.142	105.745	80.3848	FxaC_4g27820	Fvb1_1	21741740	21743855	+	1488	protein_coding	- && sp|Q06942|FL3H_MALDO Naringenin,2-oxoglutarate 3-dioxygenase OS=Malus domestica OX=3750 PE=2 SV=1 && PF03171:2OG-Fe(II) oxygenase superfamily|PF14226:non-haem dioxygenase in morphine synthesis N-terminal	2OG-FeII_Oxy
FxaC_2g07220	0.361873	0.188372	0.0687226	0.0674204	0.0512618	0.268621	3.77685	3.68808	3.67143	3.60604	3.19922	2.19991	FxaC_2g07220	Fvb1_2	3349959	3353609	+	3003	protein_coding	- && sp|Q8S9D1|PP395_ARATH Pentatricopeptide repeat-containing protein At5g21222 OS=Arabidopsis thaliana OX=3702 GN=ATC401 PE=2 SV=1 && PF12854:PPR repeat|PF13041:PPR repeat family	-
FxaC_10g23700	2.05311	1.42403	1.85115	1.58175	0.868581	1.75059	11.901	11.5917	12.6891	5.72596	5.69536	3.69444	FxaC_10g23700	Fvb3_2	13196080	13198947	+	1152	protein_coding	- && sp|P11893|RK24_PEA 50S ribosomal protein L24, chloroplastic OS=Pisum sativum OX=3888 GN=RPL24 PE=2 SV=1 && PF17136:Ribosomal proteins 50S L24/mitochondrial 39S L24|PF00467:KOW motif	KOW
FxaC_26g19560	0.22773	0.181373	0.0980282	0.168299	0.219365	0.0478963	3.84077	3.69759	3.75126	5.48321	4.54957	3.82447	FxaC_26g19560	Fvb7_3	9482413	9486559	-	2807	protein_coding	- && sp|Q6LA42|APRR5_ARATH Two-component response regulator-like APRR5 OS=Arabidopsis thaliana OX=3702 GN=APRR5 PE=1 SV=2 && PF06203:CCT motif|PF00072:Response regulator receiver domain	Response_reg
FxaC_21g11990	25.9359	23.2302	29.4204	2.41783	2.3439	2.55885	10.9399	10.5432	9.84715	0.738503	0.445981	1.19478	FxaC_21g11990	Fvb6_1	5423508	5426495	-	2233	protein_coding	- && - && PF03398:Regulator of Vps4 activity in the MVB pathway	-
FxaC_21g11510	2.18771	1.93597	2.06718	1.35201	0.770981	1.90782	12.5364	12.4673	11.6331	7.34147	7.18814	7.37029	FxaC_21g11510	Fvb6_1	5159144	5162519	-	1198	protein_coding	- && sp|Q55403|Y575_SYNY3 Thylakoid membrane protein slr0575 OS=Synechocystis sp. (strain PCC 6803 / Kazusa) OX=1111708 GN=slr0575 PE=4 SV=1 && PF11016:Protein of unknown function (DUF2854)	-
FxaC_4g25790	7.0788	5.96597	5.60619	6.95584	6.75237	7.18629	18.5222	18.5372	16.3312	20.0535	17.2148	16.3526	FxaC_4g25790	Fvb1_1	20594227	20596312	-	2086	protein_coding	- && sp|P34802|GGPP1_ARATH Heterodimeric geranylgeranyl pyrophosphate synthase large subunit 1, chloroplastic OS=Arabidopsis thaliana OX=3702 GN=GGPPS1 PE=1 SV=2 && PF00348:Polyprenyl synthetase	-
FxaC_27g39601	0.723665	1.17406	0.951829	0.848903	1.40385	1.52202	8.50505	7.0452	10.5571	6.8798	3.61065	2.55688	FxaC_27g39601	Fvb7_1	25829970	25833794	+	1590	protein_coding	- && sp|Q9FFK3|EGY2_ARATH Probable zinc metalloprotease EGY2, chloroplastic OS=Arabidopsis thaliana OX=3702 GN=EGY2 PE=3 SV=1 && -	-
FxaC_17g51330	0.583919	0.598318	0.628382	0.421799	0.370046	0.258548	5.60264	5.75064	5.41975	7.50541	5.15399	3.78691	FxaC_17g51330	Fvb5_1	26962618	26965752	-	2080	protein_coding	- && sp|Q9FY79|LAC14_ARATH Laccase-14 OS=Arabidopsis thaliana OX=3702 GN=LAC14 PE=2 SV=1 && PF07732:Multicopper oxidase|PF07731:Multicopper oxidase|PF00394:Multicopper oxidase	-
FxaC_21g61600	1.30715	1.60451	1.31593	0.667755	0.406172	0.354736	8.42692	10.0609	9.5198	2.24808	2.24122	1.63415	FxaC_21g61600	Fvb6_1	31591528	31594939	-	1516	protein_coding	- && sp|Q9SA52|CP41B_ARATH Chloroplast stem-loop binding protein of 41 kDa b, chloroplastic OS=Arabidopsis thaliana OX=3702 GN=CSP41B PE=1 SV=1 && PF01370:NAD dependent epimerase/dehydratase family	Epimerase
FxaC_17g40850	0.403304	0.280419	0.403013	0.699513	0.346866	0.272646	4.97084	4.33515	5.52687	2.5763	2.19117	2.37601	FxaC_17g40850	Fvb5_1	20916419	20920577	+	2219	protein_coding	- && sp|Q2VEX9|CRTSO_DAUCA Prolycopene isomerase, chloroplastic OS=Daucus carota OX=4039 GN=CRTISO PE=2 SV=1 && PF01593:Flavin containing amine oxidoreductase	Amino_oxidase
FxaC_17g51980	8.6422	8.69065	9.26185	6.40946	6.10597	5.85849	21.5502	22.3451	25.8141	21.0971	24.0869	20.0858	FxaC_17g51980	Fvb5_1	27330712	27333779	+	1790	protein_coding	- && sp|Q9FKQ1|DTX27_ARATH Protein DETOXIFICATION 27 OS=Arabidopsis thaliana OX=3702 GN=DTX27 PE=2 SV=1 && PF01554:MatE	MatE
FxaC_12g47640	0.0612883	0.108472	0.461687	0.0647055	0	0.0644511	12.7265	11.2255	18.5879	2.47704	0.898652	1.88801	FxaC_12g47640	Fvb3_1	30495355	30496771	-	1043	protein_coding	- && sp|P12301|PSBQ_SPIOL Oxygen-evolving enhancer protein 3, chloroplastic OS=Spinacia oleracea OX=3562 GN=PSBQ PE=1 SV=1 && PF05757:Oxygen evolving enhancer protein 3 (PsbQ)	-
FxaC_24g00800	1.58489	2.27909	2.48729	1.88241	2.46494	2.6389	14.7426	13.5336	14.7811	8.23403	8.89607	5.97163	FxaC_24g00800	Fvb6_4	288869	290596	-	968	protein_coding	- && - && -	-
FxaC_12g28530	1.93799	2.13714	1.7647	1.69979	1.3642	1.78716	7.99323	9.26877	8.81142	2.84589	4.20777	3.91089	FxaC_12g28530	Fvb3_1	19719805	19724753	+	2144	protein_coding	- && sp|P82869|CYP37_ARATH Peptidyl-prolyl cis-trans isomerase CYP37, chloroplastic OS=Arabidopsis thaliana OX=3702 GN=CYP37 PE=1 SV=3 && -	-
FxaC_3g25960	6.66807	6.48709	7.65881	5.14451	4.68354	5.50635	17.3349	16.1445	15.7594	11.4864	11.4576	9.36589	FxaC_3g25960	Fvb1_3	14551484	14562369	-	2991	protein_coding	- && sp|Q93Y08|AB1K8_ARATH Protein ACTIVITY OF BC1 COMPLEX KINASE 8, chloroplastic OS=Arabidopsis thaliana OX=3702 GN=ABC1K8 PE=2 SV=1 && PF03109:ABC1 family	ABC1
FxaC_21g17250	0.147972	0.130945	0.106159	0	0.0593901	0.103738	10.5306	11.9152	12.6652	3.98697	2.62168	2.94085	FxaC_21g17250	Fvb6_1	7697456	7699332	-	1296	protein_coding	- && sp|P27522|CB13_SOLLC Chlorophyll a-b binding protein 8, chloroplastic OS=Solanum lycopersicum OX=4081 GN=CAB8 PE=3 SV=1 && PF00504:Chlorophyll A-B binding protein	-
FxaC_26g03070	0.11867	0.14002	0.0425689	21.5493	16.5275	17.4296	8.71528	10.809	8.89237	41.6691	45.8569	35.8886	FxaC_26g03070	Fvb7_3	1422660	1424424	-	1616	protein_coding	- && sp|Q66PF5|UFOG1_FRAAN Anthocyanidin 3-O-glucosyltransferase 1 OS=Fragaria ananassa OX=3747 GN=GT1 PE=1 SV=1 && PF00201:UDP-glucoronosyl and UDP-glucosyl transferase	UDPGT
FxaC_11g23450	3.87829	4.15456	3.40478	2.83743	2.08912	2.32542	14.1285	11.9232	14.5373	6.52376	5.3312	5.07097	FxaC_11g23450	Fvb3_3	12948996	12954799	+	1879	protein_coding	- && sp|Q8S9L5|TIG_ARATH Trigger factor-like protein TIG, Chloroplastic OS=Arabidopsis thaliana OX=3702 GN=TIG PE=1 SV=1 && PF05697:Bacterial trigger factor protein (TF)|PF05698:Bacterial trigger factor protein (TF) C-terminus	-
FxaC_15g38710	0.0508542	0.112506	0.0547266	0.0536896	0.0306164	0.106957	5.87486	5.89072	4.80441	14.0375	10.8587	5.2809	FxaC_15g38710	Fvb4_2	24068607	24073856	-	2514	protein_coding	- && sp|Q9SS87|SEOB_ARATH Protein SIEVE ELEMENT OCCLUSION B OS=Arabidopsis thaliana OX=3702 GN=SEOB PE=1 SV=1 && PF14576:Sieve element occlusion N-terminus|PF14577:Sieve element occlusion C-terminus	-
FxaC_10g40120	6.27872	5.91897	5.39343	5.84199	6.55061	5.30962	13.2047	14.277	13.7564	13.506	14.8885	14.1634	FxaC_10g40120	Fvb3_2	24879572	24886329	-	3431	protein_coding	- && sp|Q9FY06|PPF1_PEA Inner membrane protein PPF-1, chloroplastic OS=Pisum sativum OX=3888 GN=PPF-1 PE=2 SV=2 && PF02096:60Kd inner membrane protein	-
FxaC_2g27650	19.1075	16.9581	15.4968	18.1732	18.8819	18.6583	34.6483	35.27	34.8429	37.6521	57.228	43.5108	FxaC_2g27650	Fvb1_2	13676449	13680039	-	2295	protein_coding	- && sp|P37216|AROG_SOLLC Phospho-2-dehydro-3-deoxyheptonate aldolase 2, chloroplastic OS=Solanum lycopersicum OX=4081 PE=2 SV=1 && PF01474:Class-II DAHP synthetase family	-
FxaC_15g20590	0.557911	0.436747	0.323289	0.407781	0.361724	0.270785	3.74452	3.82401	4.32478	3.85652	2.94969	2.51616	FxaC_15g20590	Fvb4_2	10504278	10508853	-	2979	protein_coding	- && sp|O78328|DXS_CAPAN Probable 1-deoxy-D-xylulose-5-phosphate synthase, chloroplastic OS=Capsicum annuum OX=4072 GN=TKT2 PE=2 SV=1 && PF02779:Transketolase, pyrimidine binding domain|PF02780:Transketolase, C-terminal domain|PF13292:1-deoxy-D-xylulose-5	-
FxaC_18g30180	0.297147	0.427302	0.199859	0.588214	0.402514	0.195301	5.17809	6.28829	6.44233	1.56507	1.87214	2.65753	FxaC_18g30180	Fvb5_3	19340689	19344510	-	1721	protein_coding	- && sp|Q9M9V6|ICS2_ARATH Isochorismate synthase 2, chloroplastic OS=Arabidopsis thaliana OX=3702 GN=ICS2 PE=2 SV=2 && PF00425:chorismate binding enzyme	-
FxaC_14g10100	0.970439	1.2189	1.28015	0.330499	0	0.13168	6.77503	6.53949	8.88757	1.45364	1.69259	2.11534	FxaC_14g10100	Fvb4_4	4846270	4848431	+	2042	protein_coding	- && sp|Q8RWD0|COL16_ARATH Zinc finger protein CONSTANS-LIKE 16 OS=Arabidopsis thaliana OX=3702 GN=COL16 PE=1 SV=2 && PF00643:B-box zinc finger|PF06203:CCT motif	CCT
FxaC_27g33910	0.335264	0.148343	0.300661	0.176979	0	0.0587609	10.0777	9.68121	8.60879	5.5738	3.02122	3.44265	FxaC_27g33910	Fvb7_1	22947362	22949189	+	1144	protein_coding	- && sp|Q8LCA1|CUT1B_ARATH Protein CURVATURE THYLAKOID 1B, chloroplastic OS=Arabidopsis thaliana OX=3702 GN=CURT1B PE=1 SV=2 && PF14159:CAAD domains of cyanobacterial aminoacyl-tRNA synthetase	-
FxaC_5g26940	1.75584	2.08793	2.48003	1.50617	1.98205	1.03863	14.2823	12.7661	11.2183	9.76706	6.88891	7.47001	FxaC_5g26940	Fvb2_2	13273674	13275684	-	1165	protein_coding	- && sp|Q9FEC1|OHP2_ARATH Light-harvesting complex-like protein OHP2, chloroplastic OS=Arabidopsis thaliana OX=3702 GN=OHP2 PE=1 SV=1 && -	-
FxaC_9g24830	1.67486	1.48214	1.63074	1.09462	0.672224	1.00645	8.12507	9.43587	9.96913	6.20676	5.48168	4.24011	FxaC_9g24830	Fvb3_4	13821608	13823708	+	1603	protein_coding	- && sp|Q96KR6|F210B_HUMAN Protein FAM210B, mitochondrial OS=Homo sapiens OX=9606 GN=FAM210B PE=1 SV=2 && -	-
FxaC_23g08700	1.29863	1.22845	1.4457	1.96199	1.10534	1.38919	5.74069	6.33983	5.9445	9.16475	7.22258	6.51911	FxaC_23g08700	Fvb6_2	5450104	5455077	+	2855	protein_coding	- && sp|O48652|UVR3_ARATH (6-4)DNA photolyase OS=Arabidopsis thaliana OX=3702 GN=UVR3 PE=1 SV=2 && PF03441:FAD binding domain of DNA photolyase	-
FxaC_23g49100	3.17996	4.19236	4.05066	6.64601	6.01692	6.27865	16.829	17.4763	18.7392	13.5609	17.1282	12.4465	FxaC_23g49100	Fvb6_2	29768995	29770737	+	985	protein_coding	- && - && -	-
FxaC_14g00040	1.99667	3.15904	2.76728	2.49127	2.65915	2.19515	11.0008	11.4115	9.96668	13.3456	10.8401	10.6121	FxaC_14g00040	Fvb4_4	5870	9030	+	2113	protein_coding	- && sp|Q949X9|LPR2_ARATH Multicopper oxidase LPR2 OS=Arabidopsis thaliana OX=3702 GN=LPR2 PE=2 SV=1 && PF07732:Multicopper oxidase|PF00394:Multicopper oxidase|PF07731:Multicopper oxidase	-
FxaC_25g54140	0.815057	1.03039	1.31568	1.41368	0.1402	0.673449	9.9323	9.56804	11.1695	5.45687	5.65535	3.99184	FxaC_25g54140	Fvb7_2	28823235	28825350	-	1098	protein_coding	- && sp|P81760|TL17_ARATH Thylakoid lumenal 17.4 kDa protein, chloroplastic OS=Arabidopsis thaliana OX=3702 GN=TL17 PE=1 SV=2 && PF00805:Pentapeptide repeats (8 copies)	Pentapeptide
FxaC_11g11850	3.63203	3.56765	3.98677	3.87288	4.6794	3.5521	16.6418	11.9743	13.8661	9.49468	8.52086	8.44559	FxaC_11g11850	Fvb3_3	5740304	5744728	-	1760	protein_coding	- && sp|Q84JF5|PTA14_ARATH Protein PLASTID TRANSCRIPTIONALLY ACTIVE 14 OS=Arabidopsis thaliana OX=3702 GN=PTAC14 PE=1 SV=1 && PF00856:SET domain	SET
FxaC_11g08980	0.345267	0.174593	0.212319	0.26037	0.296951	0.466823	7.45317	8.10626	8.50719	8.82222	7.59382	8.38143	FxaC_11g08980	Fvb3_3	4223128	4226602	+	1296	protein_coding	- && sp|P40580|BZRD_YEAST Benzil reductase ((S)-benzoin forming) IRC24 OS=Saccharomyces cerevisiae (strain ATCC 204508 / S288c) OX=559292 GN=IRC24 PE=1 SV=1 && PF00106:short chain dehydrogenase	adh_short
FxaC_21g62980	8.66293	8.12118	8.38607	8.81184	9.09728	9.56755	21.1712	23.067	21.0811	18.8446	19.8653	20.008	FxaC_21g62980	Fvb6_1	32189343	32193078	-	1616	protein_coding	- && sp|Q8L770|CLPR3_ARATH ATP-dependent Clp protease proteolytic subunit-related protein 3, chloroplastic OS=Arabidopsis thaliana OX=3702 GN=CLPR3 PE=1 SV=1 && PF00574:Clp protease	-
FxaC_3g05621	0.425824	0.443325	0.215647	0.211561	0.150803	0.105364	4.46873	3.71987	4.61152	2.73554	2.73163	2.19043	FxaC_3g05621	Fvb1_3	2545247	2551483	+	2552	protein_coding	- && sp|Q6STH5|HF101_ARATH Fe-S cluster assembly factor HCF101, chloroplastic OS=Arabidopsis thaliana OX=3702 GN=HCF101 PE=1 SV=1 && PF01883:Iron-sulfur cluster assembly protein|PF10609:NUBPL iron-transfer P-loop NTPase|PF06155:Protein of unknown function	-
FxaC_25g02280	3.50212	3.9897	3.85543	3.78238	3.29593	4.48714	13.9706	12.5937	15.173	9.62308	9.48066	9.84037	FxaC_25g02280	Fvb7_2	1510016	1514085	-	1588	protein_coding	- && sp|Q9LY66|RK1_ARATH 50S ribosomal protein L1, chloroplastic OS=Arabidopsis thaliana OX=3702 GN=RPL1 PE=1 SV=1 && PF00687:Ribosomal protein L1p/L10e family	-
FxaC_6g46820	1.18674	0.794737	0.966461	0.846561	0.84964	1.21425	6.78526	6.03342	7.05488	8.08128	4.73233	5.92833	FxaC_6g46820	Fvb2_4	26619452	26621615	-	1993	protein_coding	- && sp|O49931|TIC55_PEA Protein TIC 55, chloroplastic OS=Pisum sativum OX=3888 GN=TIC55 PE=1 SV=1 && PF08417:Pheophorbide a oxygenase|PF00355:Rieske [2Fe-2S] domain	-
FxaC_11g14050	1.15847	1.05145	0.863088	0.972176	1.10876	1.71805	6.11018	6.117	6.67754	3.09074	2.50439	2.53853	FxaC_11g14050	Fvb3_3	6957065	6960549	+	2152	protein_coding	- && sp|Q42961|PGKH_TOBAC Phosphoglycerate kinase, chloroplastic OS=Nicotiana tabacum OX=4097 PE=2 SV=1 && PF00162:Phosphoglycerate kinase	-
FxaC_7g12430	14.592	11.8467	9.94052	0.706679	2.74028	1.97092	1.23984	0.662696	1.1026	0	0.49073	0.0665156	FxaC_7g12430	Fvb2_1	8600163	8601482	+	955	protein_coding	- && sp|P16273|PRPX_HORVU Pathogen-related protein OS=Hordeum vulgare OX=4513 PE=2 SV=2 && -	-
FxaC_7g39860	6.11678	5.68061	6.00387	5.18045	4.97753	4.55925	16.2512	16.9365	15.7292	16.6179	14.4142	12.8915	FxaC_7g39860	Fvb2_1	24553975	24563098	-	1902	protein_coding	- && sp|Q9FH04|ADHL7_ARATH Alcohol dehydrogenase-like 7 OS=Arabidopsis thaliana OX=3702 GN=At5g42250 PE=2 SV=1 && -	-
FxaC_12g17310	0.826225	0.4233	0.467968	1.10184	0.418882	1.05178	7.50361	6.54401	7.37381	9.98421	7.61153	9.03141	FxaC_12g17310	Fvb3_1	11567058	11570588	-	1470	protein_coding	- && sp|Q8L9X2|RBCX2_ARATH Chaperonin-like RbcX protein 2, chloroplastic OS=Arabidopsis thaliana OX=3702 GN=RBCX2 PE=1 SV=1 && PF02341:RbcX protein	-
FxaC_1g01050	43.7876	44.8353	37.5823	78.1777	81.0642	78.7544	19.7421	19.4061	16.7716	21.9154	22.0247	27.8694	FxaC_1g01050	Fvb1_4	455747	458515	-	1673	protein_coding	- && sp|Q56YU0|AL2C4_ARATH Aldehyde dehydrogenase family 2 member C4 OS=Arabidopsis thaliana OX=3702 GN=ALDH2C4 PE=1 SV=2 && PF00171:Aldehyde dehydrogenase family	Aldedh
FxaC_11g16530	11.5815	8.56287	7.22983	8.41613	8.3912	13.1282	29.3262	29.3852	27.788	22.6775	20.1243	19.4304	FxaC_11g16530	Fvb3_3	8474646	8477980	+	1275	protein_coding	- && sp|Q9SYL9|RK13_ARATH 50S ribosomal protein L13, chloroplastic OS=Arabidopsis thaliana OX=3702 GN=RPL13 PE=2 SV=1 && PF00572:Ribosomal protein L13	-
FxaC_13g23660	30.9475	25.9176	25.6826	25.9748	23.1397	25.1745	54.8385	54.2307	65.0495	65.722	63.5162	48.3107	FxaC_13g23660	Fvb4_3	11269700	11271933	+	1733	protein_coding	- && sp|Q8LNZ5|XTHB_PHAAN Probable xyloglucan endotransglucosylase/hydrolase protein B OS=Phaseolus angularis OX=3914 GN=XTHB PE=2 SV=1 && PF06955:Xyloglucan endo-transglycosylase (XET) C-terminus|PF00722:Glycosyl hydrolases family 16	-
FxaC_7g44140	12.2456	11.4835	11.8012	14.0861	13.3693	14.6073	26.5487	30.8973	31.0807	33.123	35.3412	34.6899	FxaC_7g44140	Fvb2_1	26543801	26548273	-	1399	protein_coding	- && sp|Q9FVR6|Y1222_ARATH Uncharacterized protein At1g32220, chloroplastic OS=Arabidopsis thaliana OX=3702 GN=At1g32220 PE=1 SV=1 && PF13460:NAD(P)H-binding	-
FxaC_26g22140	13.8287	12.3574	13.6415	10.0194	10.6109	11.2632	36.6111	33.5564	35.6007	28.7962	22.3017	24.2503	FxaC_26g22140	Fvb7_3	10923780	10926606	+	943	protein_coding	- && sp|O04616|CUT1A_ARATH Protein CURVATURE THYLAKOID 1A, chloroplastic OS=Arabidopsis thaliana OX=3702 GN=CURT1A PE=1 SV=1 && -	-
FxaC_4g40060	15.4967	16.152	14.6508	5.90482	5.6832	5.76684	4.68117	6.21259	5.39298	2.08803	1.85019	1.49114	FxaC_4g40060	Fvb1_1	27547868	27553748	-	2343	protein_coding	- && sp|O49621|MLO1_ARATH MLO-like protein 1 OS=Arabidopsis thaliana OX=3702 GN=MLO1 PE=1 SV=1 && PF03094:Mlo family	-
FxaC_12g40510	0.317633	0.351355	0.34182	0.251507	0.286843	0.167012	10.9153	14.3085	15.6966	10.311	7.42267	4.8135	FxaC_12g40510	Fvb3_1	26824687	26826352	+	805	protein_coding	- && sp|Q9SUI5|PSAK_ARATH Photosystem I reaction center subunit psaK, chloroplastic OS=Arabidopsis thaliana OX=3702 GN=PSAK PE=2 SV=2 && PF01241:Photosystem I psaG / psaK	-
FxaC_22g14800	2.59526	2.95281	2.52689	2.02235	1.56246	1.75448	10.3612	9.36005	10.2984	7.57188	5.97418	4.6053	FxaC_22g14800	Fvb6_3	7145594	7149655	-	2069	protein_coding	- && sp|P94026|RBCMT_TOBAC Ribulose-1,5 bisphosphate carboxylase/oxygenase large subunit N-methyltransferase, chloroplastic OS=Nicotiana tabacum OX=4097 GN=RBCMT PE=2 SV=1 && -	-
FxaC_14g00750	2.46916	3.2949	1.89798	1.77926	2.45397	1.68984	12.2649	11.6409	11.5829	6.84166	6.60876	6.46518	FxaC_14g00750	Fvb4_4	407397	411046	-	1631	protein_coding	- && sp|O82660|P2SAF_ARATH Photosystem II stability/assembly factor HCF136, chloroplastic OS=Arabidopsis thaliana OX=3702 GN=HCF136 PE=1 SV=1 && PF14870:Photosynthesis system II assembly factor YCF48	-
FxaC_13g49720	0.337685	0.179297	0.545097	0.499117	0.650562	0.461644	5.43185	4.88112	5.66065	4.12342	3.52785	2.55029	FxaC_13g49720	Fvb4_3	28329165	28334912	+	1893	protein_coding	- && sp|Q8GS60|HCAR_ARATH 7-hydroxymethyl chlorophyll a reductase, chloroplastic OS=Arabidopsis thaliana OX=3702 GN=HCAR PE=1 SV=1 && PF04422:Coenzyme F420 hydrogenase/dehydrogenase, beta subunit N-term|PF04432:Coenzyme F420 hydrogenase/dehydrogenase, bet	-
FxaC_6g00080	3.84008	4.5996	4.3412	4.01323	3.92321	3.46718	15.5039	12.9417	16.4622	9.00588	10.0953	8.90393	FxaC_6g00080	Fvb2_4	61370	67239	+	1648	protein_coding	- && sp|Q55909|Y305_SYNY3 TVP38/TMEM64 family membrane protein slr0305 OS=Synechocystis sp. (strain PCC 6803 / Kazusa) OX=1111708 GN=slr0305 PE=3 SV=1 && PF09335:SNARE associated Golgi protein	-
FxaC_1g08200	0.0907578	0.0267715	0.0651124	0	0.0364267	0	7.84506	7.99704	9.05795	2.44539	1.71889	1.56326	FxaC_1g08200	Fvb1_4	3434095	3437514	+	2113	protein_coding	- && sp|Q38932|LCYE_ARATH Lycopene epsilon cyclase, chloroplastic OS=Arabidopsis thaliana OX=3702 GN=LUT2 PE=1 SV=2 && PF05834:Lycopene cyclase protein	-
FxaC_24g49800	0.0608218	0	0.19636	0.0642129	0.146469	0.127921	31.9002	25.2307	32.2371	12.657	7.1345	7.19235	FxaC_24g49800	Fvb6_4	30116121	30117537	+	1051	protein_coding	- && sp|P27518|CB21_GOSHI Chlorophyll a-b binding protein 151, chloroplastic OS=Gossypium hirsutum OX=3635 GN=CAB-151 PE=2 SV=2 && PF00504:Chlorophyll A-B binding protein	-
FxaC_15g18240	2.29647	1.80951	2.06509	2.42451	2.91666	2.34882	8.55647	8.31582	9.9677	7.27693	5.13159	4.65789	FxaC_15g18240	Fvb4_2	8946605	8949663	+	2032	protein_coding	- && sp|P29344|RR1_SPIOL 30S ribosomal protein S1, chloroplastic OS=Spinacia oleracea OX=3562 GN=RPS1 PE=1 SV=1 && PF00575:S1 RNA binding domain	S1
FxaC_11g15050	14.7699	15.4086	14.5457	13.2329	11.7474	13.1096	4.75559	4.09171	5.38323	4.66088	4.15996	4.91482	FxaC_11g15050	Fvb3_3	7578764	7580650	+	1887	protein_coding	- && sp|A0A2G3D6U1|PUN1_CAPCH Acyltransferase Pun1 OS=Capsicum chinense OX=80379 GN=PUN1 PE=2 SV=1 && PF02458:Transferase family	-
FxaC_6g31980	2.64428	2.16827	2.24518	2.7661	2.33684	2.70421	8.3485	8.33425	8.06277	6.69644	6.13599	6.24376	FxaC_6g31980	Fvb2_4	19650896	19655115	+	2635	protein_coding	- && sp|Q9MBA1|CAO_ARATH Chlorophyllide a oxygenase, chloroplastic OS=Arabidopsis thaliana OX=3702 GN=CAO PE=1 SV=1 && PF08417:Pheophorbide a oxygenase|PF00355:Rieske [2Fe-2S] domain	-
FxaC_6g19660	1.1672	1.17061	1.00486	1.43766	1.40541	1.22743	7.58589	6.89498	8.18075	6.49058	5.59781	6.22465	FxaC_6g19660	Fvb2_4	12625767	12628870	-	1643	protein_coding	- && sp|O65502|HC244_ARATH Protein HIGH CHLOROPHYLL FLUORESCENCE PHENOTYPE 244, chloroplastic OS=Arabidopsis thaliana OX=3702 GN=HCF244 PE=1 SV=1 && PF05368:NmrA-like family	NmrA
FxaC_8g26071	2.20427	1.32997	1.88691	1.90404	3.13669	2.05461	10.3538	10.862	11.6016	8.40047	7.57512	8.96084	FxaC_8g26071	Fvb2_3	13906730	13908903	-	1276	protein_coding	- && sp|Q9FEC1|OHP2_ARATH Light-harvesting complex-like protein OHP2, chloroplastic OS=Arabidopsis thaliana OX=3702 GN=OHP2 PE=1 SV=1 && -	-
FxaC_17g37290	0.97762	0.53024	1.05206	1.86449	1.93658	2.32145	5.56466	7.52455	11.1535	5.66777	8.98799	10.3102	FxaC_17g37290	Fvb5_1	19043962	19047139	-	2027	protein_coding	- && sp|P26302|KPPR_WHEAT Phosphoribulokinase, chloroplastic OS=Triticum aestivum OX=4565 PE=2 SV=1 && PF00485:Phosphoribulokinase / Uridine kinase family	-
FxaC_15g13200	6.38419	5.19085	6.60608	3.31246	4.33632	3.24206	16.7831	15.0453	16.2318	7.06177	7.75078	7.21168	FxaC_15g13200	Fvb4_2	6146292	6151459	+	2343	protein_coding	- && sp|Q07121|AMO1_ARTS1 Primary amine oxidase OS=Arthrobacter sp. (strain P1) OX=47915 GN=maoI PE=1 SV=1 && PF01179:Copper amine oxidase, enzyme domain|PF02728:Copper amine oxidase, N3 domain	-
FxaC_9g20330	6.73179	5.0561	7.06176	6.09182	6.9477	8.26896	20.1293	22.1786	24.2278	17.415	15.6561	11.6926	FxaC_9g20330	Fvb3_4	11189178	11192449	-	1130	protein_coding	- && sp|Q9LK61|RR10_ARATH 30S ribosomal protein S10, chloroplastic OS=Arabidopsis thaliana OX=3702 GN=RPS10 PE=2 SV=1 && PF00338:Ribosomal protein S10p/S20e	Ribosomal_S10
FxaC_27g36150	37.8502	29.2491	34.2653	21.0803	21.9413	22.2206	68.2711	67.078	76.0279	75.5983	72.7931	66.4601	FxaC_27g36150	Fvb7_1	24091728	24094233	-	1319	protein_coding	- && sp|Q9FRL8|DHAR2_ARATH Glutathione S-transferase DHAR2 OS=Arabidopsis thaliana OX=3702 GN=DHAR2 PE=1 SV=1 && PF13417:Glutathione S-transferase, N-terminal domain|PF13410:Glutathione S-transferase, C-terminal domain	-
FxaC_19g08330	130.409	97.4079	102.525	68.9479	75.3661	78.6955	48.4863	48.5305	54.2967	13.9625	18.2596	20.1052	FxaC_19g08330	Fvb5_4	4134994	4149895	+	1248	protein_coding	- && sp|Q84W56|RNJ_ARATH Ribonuclease J OS=Arabidopsis thaliana OX=3702 GN=RNJ PE=1 SV=1 && PF13837:Myb/SANT-like DNA-binding domain	-
FxaC_21g02290	12.0174	11.1973	9.65004	6.67937	7.68269	6.69845	4.5391	4.7591	5.14861	1.96484	3.34833	2.94531	FxaC_21g02290	Fvb6_1	1032351	1047362	+	5931	protein_coding	- && sp|Q9T048|DRL27_ARATH Disease resistance protein At4g27190 OS=Arabidopsis thaliana OX=3702 GN=At4g27190 PE=2 SV=1 && PF00931:NB-ARC domain	NB-ARC
FxaC_28g07810	5.65528	6.46654	4.23962	2.54924	3.13693	2.67286	21.7432	19.6908	23.7047	11.1468	13.4515	10.545	FxaC_28g07810	Fvb7_4	3743624	3744858	+	1006	protein_coding	- && sp|Q9LU63|ATP1_ARATH Probable pterin-4-alpha-carbinolamine dehydratase, chloroplastic OS=Arabidopsis thaliana OX=3702 GN=ATP1 PE=1 SV=1 && PF01329:Pterin 4 alpha carbinolamine dehydratase	-
FxaC_23g42770	0.0214222	0.170615	0.20748	0	0.0257941	0.0450553	3.29968	3.37222	3.07209	1.75003	0.844162	0.553479	FxaC_23g42770	Fvb6_2	26671642	26675527	+	2984	protein_coding	- && sp|Q9SM43|VDE_SPIOL Violaxanthin de-epoxidase, chloroplastic OS=Spinacia oleracea OX=3562 GN=VDE1 PE=1 SV=2 && PF07137:VDE lipocalin domain	-
FxaC_5g41680	0.698429	0.509902	0.657661	0.682067	0.294339	0.532492	3.89807	3.52653	3.55296	1.05104	1.31211	1.05842	FxaC_5g41680	Fvb2_2	21969890	21978249	-	3661	protein_coding	- && sp|Q0WLC6|PP349_ARATH Pentatricopeptide repeat-containing protein MRL1, chloroplastic OS=Arabidopsis thaliana OX=3702 GN=MRL1 PE=1 SV=2 && PF17177:Pentacotripeptide-repeat region of PRORP|PF13041:PPR repeat family	-
FxaC_2g34310	1.37351	1.11691	1.07861	0.195958	0.759863	0.468449	7.74453	6.68892	8.12917	4.97979	6.0554	4.86931	FxaC_2g34310	Fvb1_2	18413683	18419525	+	1722	protein_coding	- && sp|Q94AQ6|SIR4_ARATH NAD-dependent protein deacylase SRT2 OS=Arabidopsis thaliana OX=3702 GN=SRT2 PE=2 SV=1 && PF02146:Sir2 family	SIR2
FxaC_12g23830	0.394104	0.139502	0.0848228	0	0	0.248665	15.5219	15.9194	15.8096	7.59131	1.73359	4.15128	FxaC_12g23830	Fvb3_1	16215539	16216992	+	811	protein_coding	- && sp|Q949Q5|PSAO_ARATH Photosystem I subunit O OS=Arabidopsis thaliana OX=3702 GN=PSAO PE=1 SV=1 && -	-
FxaC_5g04150	1.29829	1.99546	2.42663	0.468916	0.370244	0.79043	9.05961	9.40348	9.56743	2.08595	2.22301	2.30867	FxaC_5g04150	Fvb2_2	1873332	1876126	+	1871	protein_coding	- && sp|Q941D3|PAP8_ARATH Probable plastid-lipid-associated protein 8, chloroplastic OS=Arabidopsis thaliana OX=3702 GN=PAP8 PE=1 SV=1 && PF04755:PAP_fibrillin	-
FxaC_15g02920	0.908868	0.459593	0.7452	0.18277	0	0.0910257	7.29928	6.98433	6.83562	2.49353	0.991552	1.33324	FxaC_15g02920	Fvb4_2	1410999	1413380	-	1477	protein_coding	- && sp|K4BW79|ENOX_SOLLC 2-methylene-furan-3-one reductase OS=Solanum lycopersicum OX=4081 GN=EO PE=1 SV=1 && PF13602:Zinc-binding dehydrogenase|PF08240:Alcohol dehydrogenase GroES-like domain	ADH_N
FxaC_4g21670	0.183425	0.284058	0.246741	0.0968261	0.11043	0.0482227	5.81159	8.17198	7.15376	8.16257	6.63973	5.69605	FxaC_4g21670	Fvb1_1	18141132	18142999	+	1394	protein_coding	- && sp|Q9SZU7|KAI2_ARATH Probable esterase KAI2 OS=Arabidopsis thaliana OX=3702 GN=KAI2 PE=1 SV=1 && PF12697:Alpha/beta hydrolase family	-
FxaC_19g37060	15.1658	16.0943	12.9406	9.06364	7.52768	7.54955	3.5577	5.09379	4.72448	2.05781	4.27638	3.3292	FxaC_19g37060	Fvb5_4	22271978	22274114	-	2137	protein_coding	- && - && -	-
FxaC_9g05640	1.32498	1.10074	0.814787	0.171289	0.423268	0.0853077	5.79948	5.75584	6.86475	4.27848	4.03921	4.19183	FxaC_9g05640	Fvb3_4	2969849	2972817	-	2364	protein_coding	- && sp|Q682S0|RPT2_ARATH Root phototropism protein 2 OS=Arabidopsis thaliana OX=3702 GN=RPT2 PE=1 SV=2 && PF03000:NPH3 family|PF00651:BTB/POZ domain	BTB
FxaC_18g45210	0.0435448	0.192671	0.0937211	0	0	0.0457919	7.42893	8.92404	9.70449	1.19824	1.79574	1.25487	FxaC_18g45210	Fvb5_3	26676054	26679570	-	1468	protein_coding	- && sp|Q8H112|PGL1A_ARATH PGR5-like protein 1A, chloroplastic OS=Arabidopsis thaliana OX=3702 GN=PGRL1A PE=1 SV=1 && -	-
FxaC_26g11310	2.40134	2.93254	3.25609	2.28171	1.15657	2.22223	14.5144	13.9318	11.1687	6.97956	6.6019	4.1521	FxaC_26g11310	Fvb7_3	5185746	5187076	+	1331	protein_coding	- && sp|P27396|HSP11_DAUCA 17.8 kDa class I heat shock protein OS=Daucus carota OX=4039 PE=3 SV=1 && PF00011:Hsp20/alpha crystallin family	-
FxaC_23g43450	1.63146	1.31249	1.51628	2.11389	1.69655	2.26154	10.7719	13.8762	13.509	6.44071	5.8445	2.80029	FxaC_23g43450	Fvb6_2	26993234	26994868	+	862	protein_coding	- && sp|P29450|TRXF_PEA Thioredoxin F-type, chloroplastic OS=Pisum sativum OX=3888 PE=2 SV=1 && PF00085:Thioredoxin	-
FxaC_21g45650	0.440853	0.167197	0	0.664905	0.834154	0.529832	10.4375	10.7246	11.1065	12.781	11.0813	12.0786	FxaC_21g45650	Fvb6_1	23555270	23556284	-	1015	protein_coding	- && sp|Q9LXJ1|BIC1_ARATH Protein BIC1 OS=Arabidopsis thaliana OX=3702 GN=BIC1 PE=1 SV=1 && -	-
FxaC_23g02940	30.2303	32.7728	28.7617	8.77471	8.63394	4.84139	13.1071	10.7698	13.6197	1.78676	1.53079	0.809718	FxaC_23g02940	Fvb6_2	1821168	1823986	+	1569	protein_coding	- && sp|F4HV65|DRMH4_ARATH Dormancy-associated protein homolog 4 OS=Arabidopsis thaliana OX=3702 GN=At1g54070 PE=3 SV=1 && PF05564:Dormancy/auxin associated protein	-
FxaC_25g43690	0.927775	0.738917	0.998422	1.46926	1.1916	1.7887	5.00474	6.55225	6.98211	4.06884	3.91106	4.2717	FxaC_25g43690	Fvb7_2	24058726	24063053	+	2067	protein_coding	- && sp|Q9FFK3|EGY2_ARATH Probable zinc metalloprotease EGY2, chloroplastic OS=Arabidopsis thaliana OX=3702 GN=EGY2 PE=3 SV=1 && -	-
FxaC_26g36130	0.485321	0.122708	0.074611	0.0731972	0.333925	0.145819	11.0848	11.1886	13.3016	4.53109	5.27355	3.85819	FxaC_26g36130	Fvb7_3	19977475	19978396	-	922	protein_coding	- && sp|P80883|PETM_SPIOL Cytochrome b6-f complex subunit 7 (Fragment) OS=Spinacia oleracea OX=3562 GN=petM PE=1 SV=1 && PF08041:PetM family of cytochrome b6f complex subunit 7	-
FxaC_17g22390	0.672174	0.118966	0.361679	0.567721	0.0809355	0.141372	8.78089	11.5794	10.0302	11.7915	8.80869	12.09	FxaC_17g22390	Fvb5_1	10552278	10555139	-	951	protein_coding	- && - && PF06966:Protein of unknown function (DUF1295)	-
FxaC_17g19220	3.44891	3.26254	3.10361	4.33178	4.18858	3.56435	10.5216	9.94937	11.2644	9.61322	10.6263	10.5181	FxaC_17g19220	Fvb5_1	9064805	9070668	+	2150	protein_coding	- && sp|D3YY23|LONF1_MOUSE LON peptidase N-terminal domain and RING finger protein 1 OS=Mus musculus OX=10090 GN=Lonrf1 PE=1 SV=2 && PF02190:ATP-dependent protease La (LON) substrate-binding domain|PF13923:Zinc finger, C3HC4 type (RING finger)	-
novel.706	2.17595	3.05185	1.94401	2.73072	3.26268	2.15872	11.1268	10.2837	12.1334	8.19066	5.34264	4.61017	-	Fvb2_4	16118019	16121631	-	1557	-	- && O80362.1 RecName: Full=50S ribosomal protein L10, chloroplastic; AltName: Full=CL10; Flags: Precursor && PF00466:Ribosomal protein L10	-
FxaC_1g14720	0.315025	0.348469	0.395515	0.110863	0.632194	0.469315	3.73653	3.82064	4.17173	3.74739	2.95912	3.93917	FxaC_1g14720	Fvb1_4	6371815	6375560	-	2435	protein_coding	- && sp|Q9FFZ1|PPH_ARATH Pheophytinase, chloroplastic OS=Arabidopsis thaliana OX=3702 GN=PPH PE=1 SV=1 && PF05705:Eukaryotic protein of unknown function (DUF829)	-
FxaC_16g02300	1.82411	1.31686	1.25701	1.04737	0.886259	0.757199	5.39726	5.1327	6.18625	1.7337	2.53679	1.93986	FxaC_16g02300	Fvb4_1	1669925	1677402	-	3995	protein_coding	- && - && PF03126:Plus-3 domain	-
FxaC_20g13600	2.32309	2.29562	2.37499	1.02192	0.88578	0.895757	9.77613	9.69819	9.86688	5.06076	4.25785	3.73208	FxaC_20g13600	Fvb5_2	7312397	7315769	+	1651	protein_coding	- && sp|Q9FN48|CAS_ARATH Calcium sensing receptor, chloroplastic OS=Arabidopsis thaliana OX=3702 GN=CAS PE=1 SV=1 && -	-
FxaC_22g60790	0.232169	0.719087	0.749542	0.449374	0.186367	0.203458	6.1111	6.16784	6.59893	1.99646	1.3475	1.30736	FxaC_22g60790	Fvb6_3	37192179	37195741	-	1652	protein_coding	- && sp|Q9SA52|CP41B_ARATH Chloroplast stem-loop binding protein of 41 kDa b, chloroplastic OS=Arabidopsis thaliana OX=3702 GN=CSP41B PE=1 SV=1 && PF01370:NAD dependent epimerase/dehydratase family	Epimerase
FxaC_12g18150	0.181705	0.321593	0.625731	0.690609	0.525091	1.22292	5.9165	4.92915	5.63411	4.09379	3.13053	2.60012	FxaC_12g18150	Fvb3_1	12111206	12114833	+	1759	protein_coding	- && sp|Q56YA5|SGAT_ARATH Serine--glyoxylate aminotransferase OS=Arabidopsis thaliana OX=3702 GN=AGT1 PE=1 SV=2 && PF00266:Aminotransferase class-V	Aminotran_5
FxaC_6g24560	0.704905	1.08343	0.878357	2.42846	2.90367	1.98975	7.59536	6.1708	6.39891	8.70958	8.49984	8.11081	FxaC_6g24560	Fvb2_4	15576092	15579993	+	1723	protein_coding	- && sp|A0A2H5AIY2|TYDC2_NARPS Tyrosine decarboxylase 2 OS=Narcissus pseudonarcissus OX=39639 GN=TYDC2 PE=2 SV=1 && PF00282:Pyridoxal-dependent decarboxylase conserved domain	-
FxaC_7g36960	1.53748	1.07276	1.11364	0.374585	0.534017	0.466391	6.08192	7.20107	6.67531	3.81378	2.89924	3.26133	FxaC_7g36960	Fvb2_1	22974838	22978226	+	2162	protein_coding	- && sp|O24621|SIGC_ARATH RNA polymerase sigma factor sigC OS=Arabidopsis thaliana OX=3702 GN=SIGC PE=2 SV=1 && PF04539:Sigma-70 region 3|PF04542:Sigma-70 region 2|PF04545:Sigma-70, region 4	Sigma70_r4
FxaC_22g59580	3.111	4.064	5.50012	6.02151	5.70806	4.98521	19.3525	18.9202	22.5367	14.7774	10.793	10.0105	FxaC_22g59580	Fvb6_3	36572166	36573996	-	863	protein_coding	- && sp|O80363|RK17_TOBAC 50S ribosomal protein L17, chloroplastic OS=Nicotiana tabacum OX=4097 GN=RPL17 PE=2 SV=1 && PF01196:Ribosomal protein L17	-
FxaC_15g36430	3.02598	2.95672	3.45992	5.45759	4.55442	4.04396	13.5821	14.9169	16.3707	10.9505	10.8612	8.7077	FxaC_15g36430	Fvb4_2	22606466	22607734	-	1014	protein_coding	- && sp|O22795|RK28_ARATH 50S ribosomal protein L28, chloroplastic OS=Arabidopsis thaliana OX=3702 GN=RPL28 PE=2 SV=2 && PF00830:Ribosomal L28 family	-
FxaC_13g29811	4.83068	4.80186	2.8485	2.79453	4.70104	3.27066	17.5471	20.7682	19.0437	19.4043	19.527	17.8205	FxaC_13g29811	Fvb4_3	14754212	14761626	+	966	protein_coding	- && sp|P50889|RS1_LEULA 30S ribosomal protein S1 OS=Leuconostoc lactis OX=1246 GN=rps1 PE=2 SV=2 && PF00575:S1 RNA binding domain	S1
FxaC_8g34540	9.81417	9.78297	8.65961	9.48799	7.74224	7.94807	21.9213	22.4484	22.5899	23.6044	25.3276	21.5229	FxaC_8g34540	Fvb2_3	19985087	19986950	-	1700	protein_coding	- && sp|Q2V6K1|UGT_FRAAN Putative UDP-glucose glucosyltransferase OS=Fragaria ananassa OX=3747 GN=GT5 PE=2 SV=1 && PF00201:UDP-glucoronosyl and UDP-glucosyl transferase	UDPGT
FxaC_7g10320	2.80836	1.57791	1.96684	1.74132	1.61024	2.06261	10.1256	11.6512	11.3168	10.6565	10.4988	9.9669	FxaC_7g10320	Fvb2_1	7180864	7185903	+	1434	protein_coding	- && - && PF07343:Protein of unknown function (DUF1475)	-
FxaC_10g41620	0.100826	0.0297414	0.0723358	0.0709651	0.0404677	0	8.32219	7.25376	8.04373	3.03458	0.83159	1.20232	FxaC_10g41620	Fvb3_2	25886835	25889763	-	1902	protein_coding	- && sp|Q7X9A0|RCA1_LARTR Ribulose bisphosphate carboxylase/oxygenase activase 1, chloroplastic OS=Larrea tridentata OX=66636 GN=RCA1 PE=1 SV=1 && PF00004:ATPase family associated with various cellular activities (AAA)	AAA
FxaC_22g10740	1.40235	0.620492	0.880327	0.863647	0.703562	0.983144	11.0509	8.44604	9.68166	1.80886	5.14055	6.03869	FxaC_22g10740	Fvb6_3	4996268	4998122	-	1094	protein_coding	- && sp|P08980|UCRIA_SPIOL Cytochrome b6-f complex iron-sulfur subunit, chloroplastic OS=Spinacia oleracea OX=3562 GN=petC PE=1 SV=2 && PF08802:Cytochrome B6-F complex Fe-S subunit|PF00355:Rieske [2Fe-2S] domain	-
FxaC_26g17740	4.45215	4.69584	4.36686	3.26078	4.33214	3.85264	10.8268	10.3934	9.82189	9.14035	7.85896	10.1708	FxaC_26g17740	Fvb7_3	8385724	8393756	-	3891	protein_coding	- && sp|P73121|Y1919_SYNY3 Uncharacterized protein slr1919 OS=Synechocystis sp. (strain PCC 6803 / Kazusa) OX=1111708 GN=slr1919 PE=3 SV=1 && PF01636:Phosphotransferase enzyme family|PF03109:ABC1 family	ABC1
FxaC_20g15120	3.3064	4.64708	3.62794	4.757	4.3715	4.87465	12.6406	14.153	11.9671	10.6482	12.0608	11.8863	FxaC_20g15120	Fvb5_2	8035111	8040864	+	1972	protein_coding	- && sp|D3YY23|LONF1_MOUSE LON peptidase N-terminal domain and RING finger protein 1 OS=Mus musculus OX=10090 GN=Lonrf1 PE=1 SV=2 && PF13923:Zinc finger, C3HC4 type (RING finger)|PF02190:ATP-dependent protease La (LON) substrate-binding domain	-
FxaC_19g23830	1.16084	1.12999	0.874466	0.571931	0.51251	1.13936	6.56377	6.70418	8.36115	3.19434	3.26237	2.38401	FxaC_19g23830	Fvb5_4	13064612	13066592	-	1652	protein_coding	- && sp|O49668|PAM68_ARATH Protein PAM68, chloroplastic OS=Arabidopsis thaliana OX=3702 GN=PAM68 PE=1 SV=1 && PF11947:Photosynthesis affected mutant 68	-
FxaC_19g01240	0.21728	0.499923	0.46765	0.0458789	0.156974	0.182794	5.25319	6.41049	6.98983	2.84001	2.82749	1.20913	FxaC_19g01240	Fvb5_4	649262	652824	+	1471	protein_coding	- && sp|Q8H112|PGL1A_ARATH PGR5-like protein 1A, chloroplastic OS=Arabidopsis thaliana OX=3702 GN=PGRL1A PE=1 SV=1 && -	-
FxaC_7g28060	3.55956	2.59216	2.63354	2.58364	2.99128	2.9634	12.6877	9.98502	14.982	6.6639	8.69879	9.69048	FxaC_7g28060	Fvb2_1	17975191	17981122	-	1724	protein_coding	- && sp|Q55909|Y305_SYNY3 TVP38/TMEM64 family membrane protein slr0305 OS=Synechocystis sp. (strain PCC 6803 / Kazusa) OX=1111708 GN=slr0305 PE=3 SV=1 && PF09335:SNARE associated Golgi protein	-
FxaC_8g23150	4.53831	3.25696	3.36512	2.04509	2.43237	2.35715	11.8971	11.589	11.1814	7.56719	5.50305	5.49977	FxaC_8g23150	Fvb2_3	11821634	11826281	-	2310	protein_coding	- && - && PF01593:Flavin containing amine oxidoreductase	Amino_oxidase
FxaC_8g08350	0.260382	0.307227	0.093403	0.458166	0.104507	0.0912729	5.24606	6.83143	6.34958	5.78427	3.61905	3.27746	FxaC_8g08350	Fvb2_3	4204608	4206080	-	1473	protein_coding	- && sp|Q9SGS4|CDSP_ARATH Thioredoxin-like protein CDSP32, chloroplastic OS=Arabidopsis thaliana OX=3702 GN=CDSP32 PE=1 SV=1 && PF00085:Thioredoxin	-
FxaC_9g34720	2.76214	2.84338	2.48716	2.44004	2.44348	3.26035	12.035	13.0593	12.7813	6.15617	7.43884	7.17008	FxaC_9g34720	Fvb3_4	19371055	19373587	-	1134	protein_coding	- && sp|Q9ASV6|RR20_ARATH 30S ribosomal protein S20, chloroplastic OS=Arabidopsis thaliana OX=3702 GN=RPS20 PE=2 SV=1 && PF01649:Ribosomal protein S20	-
FxaC_15g00711	5.95468	4.59392	5.25793	4.56725	3.06408	3.21126	17.0184	17.6862	17.2603	7.87776	8.72184	6.72649	FxaC_15g00711	Fvb4_2	402123	403919	-	1256	protein_coding	- && - && PF11267:Domain of unknown function (DUF3067)	-
FxaC_13g17320	2.30018	1.8935	1.89968	2.59786	2.44757	2.58764	11.9421	10.2213	10.6775	8.55588	6.91206	4.62464	FxaC_13g17320	Fvb4_3	8055002	8057255	-	1195	protein_coding	- && sp|P22798|RK15_SPIOL 50S ribosomal protein L15, chloroplastic OS=Spinacia oleracea OX=3562 GN=RPL15 PE=1 SV=3 && PF00828:Ribosomal proteins 50S-L15, 50S-L18e, 60S-L27A	-
FxaC_17g19860	44.405	43.5597	37.6777	32.456	35.9143	36.7543	17.8391	18.479	16.5488	9.80844	10.3411	13.2136	FxaC_17g19860	Fvb5_1	9362990	9364269	-	1048	protein_coding	- && sp|Q9FUT0|GSTU9_ARATH Glutathione S-transferase U9 OS=Arabidopsis thaliana OX=3702 GN=GSTU9 PE=2 SV=1 && PF02798:Glutathione S-transferase, N-terminal domain	GST_N
FxaC_25g35550	0.29424	0.0867943	0.158323	0	0	0.0515707	3.17925	3.10732	4.60927	1.87659	2.74142	2.16858	FxaC_25g35550	Fvb7_2	20301857	20305824	+	2607	protein_coding	- && sp|Q6LA42|APRR5_ARATH Two-component response regulator-like APRR5 OS=Arabidopsis thaliana OX=3702 GN=APRR5 PE=1 SV=2 && PF00072:Response regulator receiver domain|PF06203:CCT motif	Response_reg
FxaC_14g10200	0.287801	0.16979	0.309716	0.168804	0.19252	0.201768	5.42439	4.17906	3.87318	1.07244	0.791238	0.413102	FxaC_14g10200	Fvb4_4	4913847	4916301	+	1999	protein_coding	- && sp|Q08184|RBS4_MESCR Ribulose bisphosphate carboxylase small subunit, chloroplastic 4 OS=Mesembryanthemum crystallinum OX=3544 GN=RBCS4 PE=2 SV=1 && -	-
FxaC_7g32730	0.778766	0.765729	0.442313	0.319739	0.416756	0.523221	4.11236	4.262	4.10837	2.38107	1.74454	0.945849	FxaC_7g32730	Fvb2_1	20686486	20690568	-	2955	protein_coding	- && sp|Q9LYG9|MSL10_ARATH Mechanosensitive ion channel protein 10 OS=Arabidopsis thaliana OX=3702 GN=MSL10 PE=1 SV=1 && PF00924:Mechanosensitive ion channel	-
FxaC_28g18480	0	0.16886	0	0	0	0.0401328	9.74767	9.82372	10.8719	2.33004	2.5181	1.97204	FxaC_28g18480	Fvb7_4	8960074	8962434	-	1675	protein_coding	- && sp|Q8LCA1|CUT1B_ARATH Protein CURVATURE THYLAKOID 1B, chloroplastic OS=Arabidopsis thaliana OX=3702 GN=CURT1B PE=1 SV=2 && PF14159:CAAD domains of cyanobacterial aminoacyl-tRNA synthetase	-
FxaC_26g20220	0.322847	0.142849	0.0868577	0	0	0.0848769	15.9729	14.9429	14.7029	8.05105	6.50899	10.7475	FxaC_26g20220	Fvb7_3	9896111	9897618	-	792	protein_coding	- && - && PF13301:Protein of unknown function (DUF4079)	-
FxaC_27g53280	0.201743	0.153025	0.217105	1.18667	1.24928	1.87908	4.63593	4.10883	3.18357	3.94054	3.32786	4.38184	FxaC_27g53280	Fvb7_1	32154773	32158870	+	2218	protein_coding	- && sp|O24629|SIGA_ARATH RNA polymerase sigma factor sigA OS=Arabidopsis thaliana OX=3702 GN=SIGA PE=1 SV=1 && PF04539:Sigma-70 region 3|PF04542:Sigma-70 region 2|PF04545:Sigma-70, region 4	Sigma70_r2
FxaC_13g16630	0.701014	0.988684	1.34376	4.37121	4.08852	3.47861	4.71977	5.48722	5.60389	6.63097	8.41172	8.88181	FxaC_13g16630	Fvb4_3	7702671	7707212	-	2918	protein_coding	- && sp|O78328|DXS_CAPAN Probable 1-deoxy-D-xylulose-5-phosphate synthase, chloroplastic OS=Capsicum annuum OX=4072 GN=TKT2 PE=2 SV=1 && PF02779:Transketolase, pyrimidine binding domain|PF02780:Transketolase, C-terminal domain|PF13292:1-deoxy-D-xylulose-5	-
FxaC_16g27260	0	0	0	0	0	0	57.3431	63.7306	69.921	24.0587	18.7065	18.1937	FxaC_16g27260	Fvb4_1	18155520	18160574	+	1428	protein_coding	- && sp|Q9SSK9|MLP28_ARATH MLP-like protein 28 OS=Arabidopsis thaliana OX=3702 GN=MLP28 PE=1 SV=1 && PF00407:Pathogenesis-related protein Bet v I family	-
FxaC_19g31471	5.07887	5.73431	5.59126	3.51306	3.37401	3.06952	18.6101	19.5931	17.0264	8.38343	6.79431	5.45306	FxaC_19g31471	Fvb5_4	18466714	18469877	-	1095	protein_coding	- && sp|P13443|DHGY_CUCSA Glycerate dehydrogenase OS=Cucumis sativus OX=3659 GN=HPR-A PE=2 SV=1 && PF02826:D-isomer specific 2-hydroxyacid dehydrogenase, NAD binding domain|PF00389:D-isomer specific 2-hydroxyacid dehydrogenase, catalytic domain	2-Hacid_dh_C
FxaC_11g06740	3.53287	2.1644	3.28197	3.21978	2.18147	3.39764	11.657	9.77562	11.9082	11.7624	6.72421	8.52166	FxaC_11g06740	Fvb3_3	3152915	3156548	+	2117	protein_coding	- && sp|Q9ST69|RR5_SPIOL 30S ribosomal protein S5, chloroplastic OS=Spinacia oleracea OX=3562 GN=rps5 PE=1 SV=1 && PF03719:Ribosomal protein S5, C-terminal domain|PF00333:Ribosomal protein S5, N-terminal domain	-
FxaC_13g51960	0.400023	0.424793	0.430484	0.295629	0.0963325	0.294466	5.14768	4.95052	6.24051	2.92389	1.46636	1.74905	FxaC_13g51960	Fvb4_3	29528185	29533328	-	1598	protein_coding	- && sp|P0A9T4|TAS_ECOLI Protein tas OS=Escherichia coli (strain K12) OX=83333 GN=tas PE=1 SV=1 && PF00248:Aldo/keto reductase family	Aldo_ket_red
FxaC_6g44980	8.81357	10.4441	11.9921	5.40116	5.18417	4.84726	2.12336	1.20356	1.0307	0.522687	0.649867	1.10736	FxaC_6g44980	Fvb2_4	25882776	25884449	-	1262	protein_coding	- && sp|Q9FUW6|BETV6_BETPN Phenylcoumaran benzylic ether reductase Betv6 OS=Betula pendula OX=3505 GN=BETV6 PE=1 SV=1 && PF05368:NmrA-like family	NmrA
FxaC_7g10080	0.543107	0.36046	0.701356	0.315364	0.392369	0.0571134	4.31514	4.11341	4.55209	1.14422	1.34383	1.16035	FxaC_7g10080	Fvb2_1	7044130	7057539	+	2354	protein_coding	- && sp|Q94BU1|Y1181_ARATH Uncharacterized aarF domain-containing protein kinase At1g71810, chloroplastic OS=Arabidopsis thaliana OX=3702 GN=At1g71810 PE=1 SV=1 && PF03109:ABC1 family	ABC1
FxaC_18g33920	2.24787	2.73517	2.04106	2.00239	2.02997	3.10258	13.2169	13.7007	12.7964	4.65124	6.11559	5.09575	FxaC_18g33920	Fvb5_3	21199420	21200719	-	910	protein_coding	- && - && -	-
FxaC_24g16811	9.06898	11.4251	7.99741	0.465433	0.454993	0.463603	1.04375	0.87293	0.671271	8.12353	0.634867	8.44879	FxaC_24g16811	Fvb6_4	8586131	8587857	+	1015	protein_coding	- && - && PF02338:OTU-like cysteine protease	OTU
FxaC_20g34140	7.61391	6.91357	7.33869	4.50851	5.73984	5.3959	18.6857	18.0259	16.3912	14.7742	12.6809	12.5005	FxaC_20g34140	Fvb5_2	19527801	19531726	-	1931	protein_coding	- && sp|P13443|DHGY_CUCSA Glycerate dehydrogenase OS=Cucumis sativus OX=3659 GN=HPR-A PE=2 SV=1 && PF02826:D-isomer specific 2-hydroxyacid dehydrogenase, NAD binding domain|PF00389:D-isomer specific 2-hydroxyacid dehydrogenase, catalytic domain	2-Hacid_dh_C
FxaC_14g02620	3.17633	2.03786	2.13638	3.10192	3.15528	3.42375	14.4764	14.3085	15.6196	16.6615	9.96967	7.10188	FxaC_14g02620	Fvb4_4	1348978	1350409	+	805	protein_coding	- && sp|Q9XIK0|PRIN2_ARATH Protein PLASTID REDOX INSENSITIVE 2, chloroplastic OS=Arabidopsis thaliana OX=3702 GN=PRIN2 PE=1 SV=1 && -	-
FxaC_16g01290	0	0.0680725	0	0	0	0	178.555	181.942	199.311	292.574	251.947	248.892	FxaC_16g01290	Fvb4_1	969064	970063	-	831	protein_coding	- && sp|P93735|ELIP1_ARATH Early light-induced protein 1, chloroplastic OS=Arabidopsis thaliana OX=3702 GN=ELIP1 PE=1 SV=1 && PF00504:Chlorophyll A-B binding protein	-
FxaC_6g37200	0.677158	0.689125	0.655849	0.786405	0.896892	0.854523	4.72007	5.09517	7.18477	7.19142	5.27476	5.51783	FxaC_6g37200	Fvb2_4	22176408	22178964	+	1888	protein_coding	- && sp|Q5C9L6|CNMT_THLFG (S)-coclaurine N-methyltransferase OS=Thalictrum flavum subsp. glaucum OX=150095 PE=1 SV=1 && PF02353:Mycolic acid cyclopropane synthetase	-
FxaC_8g17310	0.0510777	0.113001	0	0	0.123004	0.0537135	4.38194	4.24782	5.0235	3.62362	3.25319	2.56323	FxaC_8g17310	Fvb2_3	8627511	8630786	+	2503	protein_coding	- && sp|O82256|COL13_ARATH Zinc finger protein CONSTANS-LIKE 13 OS=Arabidopsis thaliana OX=3702 GN=COL13 PE=1 SV=1 && PF06203:CCT motif|PF00643:B-box zinc finger	CCT
FxaC_17g07940	0.231285	0.251904	0.497794	0	0.0214221	0.0561279	2.79243	2.7478	2.86169	0.550763	0.440213	0.212154	FxaC_17g07940	Fvb5_1	3873127	3887132	+	3593	protein_coding	- && - && -	-
FxaC_2g20100	3.01211	2.66552	3.42156	1.23669	1.41044	1.23183	27.57	21.2063	29.1864	5.03645	5.82742	7.31671	FxaC_2g20100	Fvb1_2	9332093	9332534	-	382	protein_coding	- && - && -	-
FxaC_26g13060	0.255286	0.655143	0.247253	0.148236	0.215171	0.174499	2.53852	3.05822	3.2281	2.11842	1.91838	1.82652	FxaC_26g13060	Fvb7_3	5997816	6003955	-	5008	protein_coding	- && sp|P48619|FAD3C_RICCO Omega-3 fatty acid desaturase, chloroplastic OS=Ricinus communis OX=3988 GN=FAD7A-1 PE=2 SV=1 && PF00697:N-(5'phosphoribosyl)anthranilate (PRA) isomerase	-
FxaC_18g36770	1.13002	1.29411	1.7168	1.38017	1.44068	1.91066	5.24898	5.79129	6.39796	7.18315	5.29969	5.74674	FxaC_18g36770	Fvb5_3	22678021	22682545	-	2885	protein_coding	- && sp|Q940Q8|IX10L_ARATH Probable beta-1,4-xylosyltransferase IRX10L OS=Arabidopsis thaliana OX=3702 GN=IRX10L PE=2 SV=1 && PF03016:Exostosin family	-
FxaC_3g15510	19.0705	15.2662	19.1049	6.2918	8.08219	6.66288	3.54706	5.0307	2.73533	1.4565	1.95461	1.93248	FxaC_3g15510	Fvb1_3	7851056	7852874	-	1019	protein_coding	- && sp|O23208|ATB40_ARATH Homeobox-leucine zipper protein ATHB-40 OS=Arabidopsis thaliana OX=3702 GN=ATHB-40 PE=2 SV=3 && PF00046:Homeodomain	Homeobox
FxaC_24g13480	0.0555979	0.123001	0.0897473	0	0.0502085	0.0877006	1.78865	1.58253	1.93941	0.78886	0.445821	0.220995	FxaC_24g13480	Fvb6_4	6759467	6766313	-	4599	protein_coding	- && sp|Q39030|KPK2_ARATH Serine/threonine-protein kinase AtPK2/AtPK19 OS=Arabidopsis thaliana OX=3702 GN=ATPK2 PE=1 SV=2 && PF00069:Protein kinase domain	Pkinase
FxaC_22g12020	0.899001	1.25614	1.65486	1.24885	1.22491	1.24394	5.16627	7.05015	6.39573	4.29256	3.29545	2.84464	FxaC_22g12020	Fvb6_3	5713038	5715739	-	2702	protein_coding	- && sp|O23053|ARAS2_ARATH Probable membrane metalloprotease ARASP2, chloroplastic OS=Arabidopsis thaliana OX=3702 GN=ARASP2 PE=2 SV=1 && PF02163:Peptidase family M50|PF17820:PDZ domain	Peptidase_M50
FxaC_14g29681	4.9138	6.69887	5.00214	3.55199	2.87837	3.77079	19.1615	17.049	16.1713	9.85944	8.15427	9.19403	FxaC_14g29681	Fvb4_4	16666547	16667990	-	1444	protein_coding	- && sp|Q9LX31|GUN4C_ARATH Tetrapyrrole-binding protein, chloroplastic OS=Arabidopsis thaliana OX=3702 GN=GUN4 PE=1 SV=1 && -	-
FxaC_11g43240	0.759606	0.310246	0.691686	0.308445	0.703562	0.614465	7.804	6.7684	9.51181	4.12018	3.37349	2.96128	FxaC_11g43240	Fvb3_3	26781144	26782976	+	1094	protein_coding	- && sp|P51204|YCF54_PORPU Uncharacterized protein ycf54 OS=Porphyra purpurea OX=2787 GN=ycf54 PE=3 SV=1 && PF10674:Protein of unknown function (DUF2488)	-
FxaC_5g05770	0.746132	0.404251	0.475214	0.6752	0.623384	0.736597	3.0877	2.89452	3.27553	3.99371	4.01889	3.07171	FxaC_5g05770	Fvb2_2	2684139	2691495	-	4198	protein_coding	- && sp|Q9LN01|PPR21_ARATH Pentatricopeptide repeat-containing protein At1g08070, chloroplastic OS=Arabidopsis thaliana OX=3702 GN=PCMP-H12 PE=2 SV=1 && PF03969:AFG1-like ATPase	AFG1_ATPase
FxaC_19g12860	0.104879	0.139216	0	0	0	0.220582	13.0362	12.0449	11.3819	4.73484	3.46007	3.90827	FxaC_19g12860	Fvb5_4	6441836	6443229	+	1219	protein_coding	- && sp|Q9SQL2|CB24_PEA Chlorophyll a-b binding protein P4, chloroplastic OS=Pisum sativum OX=3888 GN=lhcA-P4 PE=1 SV=1 && PF00504:Chlorophyll A-B binding protein	-
FxaC_3g08100	1.03792	0.48626	0.919845	0.451208	0.220543	0.577844	7.73768	8.82518	9.11056	2.67758	3.41302	2.12348	FxaC_3g08100	Fvb1_3	3779146	3780612	-	1047	protein_coding	- && - && PF00903:Glyoxalase/Bleomycin resistance protein/Dioxygenase superfamily	Glyoxalase
FxaC_20g13250	3.179	2.35701	2.31154	1.54206	1.75871	1.76188	10.9308	12.1216	9.86544	5.57819	6.18091	5.37891	FxaC_20g13250	Fvb5_2	7119912	7121785	-	1488	protein_coding	- && sp|Q9FNN6|SRM1_ARATH Transcription factor SRM1 OS=Arabidopsis thaliana OX=3702 GN=SRM1 PE=1 SV=1 && PF00249:Myb-like DNA-binding domain	Myb_DNA-binding
FxaC_7g42350	4.29454	5.55019	4.42206	4.86017	3.86894	4.15876	13.072	13.7954	12.9029	16.6316	14.2134	15.0133	FxaC_7g42350	Fvb2_1	25697944	25700853	-	2069	protein_coding	- && sp|P53844|PDR17_YEAST Phosphatidylinositol transfer protein PDR17 OS=Saccharomyces cerevisiae (strain ATCC 204508 / S288c) OX=559292 GN=PDR17 PE=1 SV=1 && PF00650:CRAL/TRIO domain	-
FxaC_27g23901	10.1361	12.8326	9.71359	1.09355	0.623597	0.778038	1.29829	0.585995	1.14704	0	0	0	FxaC_27g23901	Fvb7_1	17412675	17413922	+	864	protein_coding	- && sp|A5BFI4|C7A17_VITVI Beta-amyrin 28-monooxygenase OS=Vitis vinifera OX=29760 GN=CYP716A17 PE=1 SV=2 && -	-
FxaC_9g46440	9.28093	7.56704	7.85545	9.90849	12.5562	10.3082	32.5315	29.6305	26.9787	22.8665	21.0241	21.865	FxaC_9g46440	Fvb3_4	25159447	25160716	+	613	protein_coding	- && sp|P82244|RK34_SPIOL 50S ribosomal protein L34, chloroplastic OS=Spinacia oleracea OX=3562 GN=RPL34 PE=1 SV=1 && PF00468:Ribosomal protein L34	-
FxaC_9g00741	0.619016	0.219115	0.13323	0.30498	0.19876	0.130192	4.94843	5.80169	5.67816	3.86807	1.73965	1.55833	FxaC_9g00741	Fvb3_4	472869	475245	+	1549	protein_coding	- && sp|Q94BS2|MET1_ARATH Protein MET1, chloroplastic OS=Arabidopsis thaliana OX=3702 GN=MET1 PE=1 SV=1 && -	-
FxaC_19g23260	0.593719	0.55459	0.780913	0.696469	0.59574	0.138746	4.69476	5.58418	4.73019	2.49602	2.11592	3.1794	FxaC_19g23260	Fvb5_4	12755252	12760062	-	1938	protein_coding	- && sp|Q9FVQ4|PLGG1_ARATH Plastidal glycolate/glycerate translocator 1, chloroplastic OS=Arabidopsis thaliana OX=3702 GN=PLGG1 PE=1 SV=1 && PF04172:LrgB-like family	-
FxaC_4g26650	0.292725	0.356182	0.630029	0.270415	0.264349	0.269352	4.74431	6.23093	4.39643	6.51324	5.23104	3.56336	FxaC_4g26650	Fvb1_1	21039581	21042489	+	1747	protein_coding	- && sp|Q9FFZ1|PPH_ARATH Pheophytinase, chloroplastic OS=Arabidopsis thaliana OX=3702 GN=PPH PE=1 SV=1 && PF12697:Alpha/beta hydrolase family	-
FxaC_20g29090	0.701358	0.709319	0.431293	0.264451	0.241284	0.368775	6.00715	6.84457	7.28134	3.83406	1.83639	1.09521	FxaC_20g29090	Fvb5_2	16623806	16626491	+	1276	protein_coding	- && sp|Q9LM71|FKB18_ARATH Peptidyl-prolyl cis-trans isomerase FKBP18, chloroplastic OS=Arabidopsis thaliana OX=3702 GN=FKBP18 PE=1 SV=2 && PF00254:FKBP-type peptidyl-prolyl cis-trans isomerase	FKBP_C
FxaC_11g22020	5.04886	5.45236	6.90676	3.6138	3.60634	2.78969	22.1909	22.0278	21.8904	11.038	9.01848	8.33359	FxaC_11g22020	Fvb3_3	11852842	11855252	-	747	protein_coding	- && sp|Q8VY88|LTD_ARATH Protein LHCP TRANSLOCATION DEFECT OS=Arabidopsis thaliana OX=3702 GN=LTD PE=1 SV=1 && -	-
FxaC_10g10090	1.93058	2.13554	1.78904	1.81175	1.87258	1.46626	10.0901	9.60992	10.4446	5.85662	4.17733	5.6488	FxaC_10g10090	Fvb3_2	4809047	4812514	+	1192	protein_coding	- && sp|Q9ST69|RR5_SPIOL 30S ribosomal protein S5, chloroplastic OS=Spinacia oleracea OX=3562 GN=rps5 PE=1 SV=1 && PF03719:Ribosomal protein S5, C-terminal domain|PF00333:Ribosomal protein S5, N-terminal domain	-
FxaC_18g46120	1.37096	1.19264	1.35032	1.39833	1.09117	1.56388	4.84772	5.49825	6.16923	3.93636	4.25888	3.90232	FxaC_18g46120	Fvb5_3	27146750	27150541	+	2751	protein_coding	- && sp|P34811|EFGC1_SOYBN Elongation factor G-1, chloroplastic OS=Glycine max OX=3847 GN=fusA1 PE=3 SV=2 && PF14492:Elongation Factor G, domain II|PF03144:Elongation factor Tu domain 2|PF00009:Elongation factor Tu GTP binding domain|PF03764:Elongation fa	GTP_EFTU
FxaC_24g11930	10.6778	9.61786	7.54088	10.7699	9.92971	9.67482	23.9792	26.5231	23.5566	29.3497	25.8612	23.0689	FxaC_24g11930	Fvb6_4	5780080	5781614	+	1341	protein_coding	- && sp|Q9LZ98|AB20I_ARATH ABC transporter I family member 20 OS=Arabidopsis thaliana OX=3702 GN=ABCI20 PE=2 SV=1 && PF00005:ABC transporter	ABC_tran
FxaC_6g07390	6.94093	6.6376	8.37302	6.0869	8.02048	5.65093	20.0815	22.6106	20.9902	17.8096	15.902	14.2397	FxaC_6g07390	Fvb2_4	4610033	4611625	-	1142	protein_coding	- && sp|Q2QDF6|DET2_GOSHI Steroid 5-alpha-reductase DET2 OS=Gossypium hirsutum OX=3635 GN=DET2 PE=1 SV=1 && PF02544:3-oxo-5-alpha-steroid 4-dehydrogenase	-
FxaC_11g20720	4.95913	5.49768	6.50966	5.00549	3.80583	3.89695	17.4257	17.6967	18.112	18.4168	18.2784	13.5384	FxaC_11g20720	Fvb3_3	11072687	11073955	-	1173	protein_coding	- && - && -	-
FxaC_7g32890	0.903406	0.634049	0.704005	0.82222	0.637663	0.687949	5.83093	4.16365	5.97666	5.35762	7.30834	5.57214	FxaC_7g32890	Fvb2_1	20771871	20776035	+	2052	protein_coding	- && sp|Q5C9L6|CNMT_THLFG (S)-coclaurine N-methyltransferase OS=Thalictrum flavum subsp. glaucum OX=150095 PE=1 SV=1 && PF02353:Mycolic acid cyclopropane synthetase	-
FxaC_21g13960	9.69363	8.81816	9.04573	10.8066	6.93788	6.62958	23.0636	28.2545	29.098	20.6353	19.8169	15.9648	FxaC_21g13960	Fvb6_1	6217592	6219885	+	943	protein_coding	- && sp|O23049|RK6_ARATH 50S ribosomal protein L6, chloroplastic OS=Arabidopsis thaliana OX=3702 GN=RPL6 PE=2 SV=1 && PF00347:Ribosomal protein L6	-
FxaC_5g08380	0	0	0	0.0920079	0	0.137469	39.6338	44.6075	44.2066	48.1871	30.1091	29.0982	FxaC_5g08380	Fvb2_2	3862324	3865084	+	1467	protein_coding	- && sp|Q02060|PSBS_SPIOL Photosystem II 22 kDa protein, chloroplastic OS=Spinacia oleracea OX=3562 GN=PSBS PE=1 SV=1 && PF00504:Chlorophyll A-B binding protein	-
FxaC_22g02870	0.945018	1.10508	1.2349	0.14253	0.487664	0.283939	5.39608	6.91684	6.24632	1.3931	1.26812	1.00616	FxaC_22g02870	Fvb6_3	1459597	1462326	-	1894	protein_coding	- && sp|P19683|ROC4_NICSY 31 kDa ribonucleoprotein, chloroplastic OS=Nicotiana sylvestris OX=4096 PE=1 SV=1 && PF00076:RNA recognition motif. (a.k.a. RRM, RBD, or RNP domain)	RRM_1
FxaC_4g02870	2.54898	2.67862	2.22875	2.52291	2.34985	1.80098	9.27977	9.50297	10.1497	5.61679	5.32885	5.85752	FxaC_4g02870	Fvb1_1	2835106	2838554	+	1605	protein_coding	- && sp|Q9LXX5|PPD6_ARATH PsbP domain-containing protein 6, chloroplastic OS=Arabidopsis thaliana OX=3702 GN=PPD6 PE=1 SV=1 && PF01789:PsbP	-
FxaC_4g28300	3.20668	2.38684	2.43495	0.585337	0.48715	0.472732	7.02649	6.91325	7.59367	3.33733	3.29569	3.32056	FxaC_4g28300	Fvb1_1	22000496	22006214	+	4266	protein_coding	- && sp|Q9SXL4|AHK1_ARATH Histidine kinase 1 OS=Arabidopsis thaliana OX=3702 GN=AHK1 PE=1 SV=2 && PF02518:Histidine kinase-, DNA gyrase B-, and HSP90-like ATPase|PF00512:His Kinase A (phospho-acceptor) domain|PF00072:Response regulator receiver domain	HATPase_c
FxaC_1g24330	2.37005	2.51681	3.20637	2.35921	0.978427	2.13631	13.6651	12.2016	14.2383	5.64832	5.27476	3.56641	FxaC_1g24330	Fvb1_4	11647571	11649915	-	944	protein_coding	- && sp|Q9FJP3|RK29_ARATH 50S ribosomal protein L29, chloroplastic OS=Arabidopsis thaliana OX=3702 GN=RPL29 PE=1 SV=1 && PF00831:Ribosomal L29 protein	-
FxaC_5g03850	0.659365	0.767755	1.08303	0.21983	0.585003	0.474426	5.1086	6.52802	5.54837	2.59627	1.39933	0.482798	FxaC_5g03850	Fvb2_2	1739095	1742037	-	1842	protein_coding	- && - && -	-
FxaC_11g18130	5.90272	4.71896	4.40322	6.37346	8.03618	6.31313	12.784	15.606	15.1438	22.3799	23.7889	19.6966	FxaC_11g18130	Fvb3_3	9482594	9487336	+	1906	protein_coding	- && sp|Q7T3C7|RT4I1_DANRE Reticulon-4-interacting protein 1 homolog, mitochondrial OS=Danio rerio OX=7955 GN=rtn4ip1 PE=2 SV=2 && PF13602:Zinc-binding dehydrogenase|PF08240:Alcohol dehydrogenase GroES-like domain	ADH_N
FxaC_16g21720	0.87986	0.947881	1.2762	0.121163	0.138186	0.0402289	6.93666	5.79472	6.56097	0.789504	0.841377	1.02639	FxaC_16g21720	Fvb4_1	15105274	15107045	-	1671	protein_coding	- && sp|Q8RWD0|COL16_ARATH Zinc finger protein CONSTANS-LIKE 16 OS=Arabidopsis thaliana OX=3702 GN=COL16 PE=1 SV=2 && PF06203:CCT motif|PF00643:B-box zinc finger	CCT
FxaC_21g44700	2.57267	2.94066	2.4994	4.35709	3.22679	3.90785	7.01906	7.72963	6.99378	8.69552	9.26685	8.13115	FxaC_21g44700	Fvb6_1	23053099	23062229	-	3578	protein_coding	- && sp|Q9CAX1|TBL8_ARATH Protein trichome birefringence-like 8 OS=Arabidopsis thaliana OX=3702 GN=TBL8 PE=2 SV=1 && PF13839:GDSL/SGNH-like Acyl-Esterase family found in Pmr5 and Cas1p	-
FxaC_24g45850	0.0789182	0.104756	0.33971	0.249955	0.332585	0.124486	5.50092	4.84422	4.58815	3.80034	5.20719	3.68587	FxaC_24g45850	Fvb6_4	27770660	27772279	+	1620	protein_coding	- && sp|Q9LJB7|BBX32_ARATH B-box zinc finger protein 32 OS=Arabidopsis thaliana OX=3702 GN=BBX32 PE=1 SV=1 && PF00643:B-box zinc finger	zf-B_box
FxaC_5g28050	2.63165	4.20693	3.74561	2.41988	4.39534	4.99928	17.9589	15.7168	19.2483	14.0161	13.2254	14.2567	FxaC_5g28050	Fvb2_2	13919659	13920411	-	753	protein_coding	- && sp|P32980|ATPD_TOBAC ATP synthase delta chain, chloroplastic OS=Nicotiana tabacum OX=4097 GN=ATPD PE=2 SV=1 && PF00213:ATP synthase delta (OSCP) subunit	-
novel.2633	7.00055	7.51145	9.98204	17.1838	15.8575	14.8616	20.858	22.9585	21.7489	51.3197	46.552	34.696	-	Fvb7_2	997191	998858	-	1461	-	- && Q9AU11.1 RecName: Full=Polyketide synthase 1; Short=RiPKS1; AltName: Full=Naringenin-chalcone synthase PKS1 && -	-
FxaC_1g20960	2.36964	2.99567	2.27685	2.0848	1.90216	2.69958	8.47042	8.01566	10.0591	5.79772	6.77325	7.12034	FxaC_1g20960	Fvb1_4	9527140	9530894	+	2266	protein_coding	- && sp|O48651|SQE1_PANGI Squalene monooxygenase SE1 OS=Panax ginseng OX=4054 GN=SQE1 PE=2 SV=1 && PF08491:Squalene epoxidase	-
FxaC_5g38850	5.56373	5.91871	5.9237	7.7486	7.01992	8.93187	1.4137	0.966891	0.888953	2.59577	3.85115	3.52902	FxaC_5g38850	Fvb2_2	20468398	20470770	+	2160	protein_coding	- && sp|O82333|GH31_ARATH Probable indole-3-acetic acid-amido synthetase GH3.1 OS=Arabidopsis thaliana OX=3702 GN=GH3.1 PE=2 SV=1 && PF03321:GH3 auxin-responsive promoter	-
FxaC_9g47310	27.0829	25.0239	22.5447	18.4172	17.8876	17.0046	11.1435	10.9225	9.33924	7.63747	8.24877	10.2902	FxaC_9g47310	Fvb3_4	25497805	25499667	+	1605	protein_coding	- && sp|Q9LP56|WRK65_ARATH Probable WRKY transcription factor 65 OS=Arabidopsis thaliana OX=3702 GN=WRKY65 PE=2 SV=1 && PF03106:WRKY DNA -binding domain	WRKY
FxaC_8g37890	1.68796	0.96816	0.605498	2.11209	1.46788	2.07091	6.21657	8.26296	6.48174	13.4937	14.1511	13.9159	FxaC_8g37890	Fvb2_3	22184508	22187588	-	2045	protein_coding	- && sp|O48651|SQE1_PANGI Squalene monooxygenase SE1 OS=Panax ginseng OX=4054 GN=SQE1 PE=2 SV=1 && PF08491:Squalene epoxidase|PF01266:FAD dependent oxidoreductase	DAO
FxaC_22g71210	0.101466	0.149651	0.0363975	0.142831	0.0814493	0.14227	4.74805	5.52509	3.83438	3.25744	3.96738	2.58795	FxaC_22g71210	Fvb6_3	42428789	42431594	+	1890	protein_coding	- && sp|Q9SM43|VDE_SPIOL Violaxanthin de-epoxidase, chloroplastic OS=Spinacia oleracea OX=3562 GN=VDE1 PE=1 SV=2 && PF07137:VDE lipocalin domain	-
FxaC_21g26891	1.34233	1.02735	1.05412	0.574527	0.917345	0.648571	6.50768	6.17789	6.11666	2.71414	3.1252	3.13646	FxaC_21g26891	Fvb6_1	12712210	12716643	-	1762	protein_coding	- && sp|Q0WUA3|MENA_ARATH 2-carboxy-1,4-naphthoquinone phytyltransferase, chloroplastic OS=Arabidopsis thaliana OX=3702 GN=ABC4 PE=1 SV=2 && PF01040:UbiA prenyltransferase family	UbiA
FxaC_10g42370	3.5673	3.81874	4.02469	2.91576	2.49407	4.17493	13.2377	13.8423	17.2272	7.91636	7.90921	5.03148	FxaC_10g42370	Fvb3_2	26414082	26415351	+	1111	protein_coding	- && - && -	-
FxaC_22g61030	2.26645	1.6543	1.6913	1.43219	1.33462	1.14821	5.74152	5.4705	6.33186	3.32888	2.34991	2.77828	FxaC_22g61030	Fvb6_3	37312481	37322315	-	3864	protein_coding	- && sp|Q8VZ10|SOQ1_ARATH Protein SUPPRESSOR OF QUENCHING 1, chloroplastic OS=Arabidopsis thaliana OX=3702 GN=SOQ1 PE=1 SV=1 && -	-
FxaC_16g09390	4.01475	4.69757	3.31235	5.2276	4.61925	3.70591	12.655	13.4701	15.0419	10.3187	9.07534	8.77699	FxaC_16g09390	Fvb4_1	6993842	6995369	+	1433	protein_coding	- && sp|Q9FHH8|COL5_ARATH Zinc finger protein CONSTANS-LIKE 5 OS=Arabidopsis thaliana OX=3702 GN=COL5 PE=2 SV=2 && PF06203:CCT motif	CCT
FxaC_24g51310	0.22881	0.227791	0.246233	0.211371	0.172192	0.180463	2.98346	3.4263	3.87991	2.48407	3.25013	3.46744	FxaC_24g51310	Fvb6_4	30827252	30831842	+	2235	protein_coding	- && - && -	-
FxaC_28g03120	1.41995	1.46218	1.61143	0.572393	0.404122	0.434394	5.71333	7.2847	5.60362	6.39384	4.58994	5.18236	FxaC_28g03120	Fvb7_4	1462551	1466075	-	2476	protein_coding	- && sp|Q9ZNX9|SIGE_ARATH RNA polymerase sigma factor sigE, chloroplastic/mitochondrial OS=Arabidopsis thaliana OX=3702 GN=SIGE PE=1 SV=1 && PF04542:Sigma-70 region 2|PF04539:Sigma-70 region 3|PF04545:Sigma-70, region 4	Sigma70_r4
FxaC_5g30370	2.9913	2.99159	3.19703	2.98504	3.67579	2.71475	7.66992	8.03264	8.43734	6.44831	6.49647	7.04447	FxaC_5g30370	Fvb2_2	15249900	15261192	+	3120	protein_coding	- && sp|Q9M0Z3|KEA3_ARATH K(+) efflux antiporter 3, chloroplastic OS=Arabidopsis thaliana OX=3702 GN=KEA3 PE=1 SV=2 && PF00999:Sodium/hydrogen exchanger family	Na_H_Exchanger
FxaC_20g07780	0.328852	0.335783	0.43556	0.106827	0.182753	0.31922	3.67447	3.10552	3.26	1.45743	1.06637	0.678712	FxaC_20g07780	Fvb5_2	3943690	3947907	-	2527	protein_coding	- && sp|Q94K71|CBBY_ARATH CBBY-like protein OS=Arabidopsis thaliana OX=3702 GN=CBBY PE=1 SV=1 && PF13419:Haloacid dehalogenase-like hydrolase	-
FxaC_4g30630	0.168516	0.248542	0.0604493	0.177912	0.473451	0.236283	8.04988	7.17406	7.13017	8.54969	6.9494	7.64725	FxaC_4g30630	Fvb1_1	23205979	23207565	+	1138	protein_coding	- && sp|Q6QPJ6|PRXQ_POPJC Peroxiredoxin Q, chloroplastic OS=Populus jackii OX=640484 GN=PRXQ PE=1 SV=1 && PF00578:AhpC/TSA family	-
FxaC_12g27300	4.06726	4.37909	3.57452	3.07739	1.79569	3.493	16.0586	14.8991	15.8298	9.21011	6.64704	5.8605	FxaC_12g27300	Fvb3_1	18836862	18839419	-	943	protein_coding	- && sp|P11893|RK24_PEA 50S ribosomal protein L24, chloroplastic OS=Pisum sativum OX=3888 GN=RPL24 PE=2 SV=1 && PF17136:Ribosomal proteins 50S L24/mitochondrial 39S L24|PF00467:KOW motif	KOW
FxaC_12g15180	5.94639	5.31936	5.4254	6.7556	5.05867	4.75791	17.7692	17.6616	18.726	15.1735	9.29949	9.69856	FxaC_12g15180	Fvb3_1	9941695	9944934	-	989	protein_coding	- && sp|P25864|RK9_ARATH 50S ribosomal protein L9, chloroplastic OS=Arabidopsis thaliana OX=3702 GN=RPL9 PE=2 SV=1 && PF03948:Ribosomal protein L9, C-terminal domain|PF01281:Ribosomal protein L9, N-terminal domain	-
FxaC_26g08360	1.29862	0.75049	1.19786	0.5596	0.319111	0.39018	5.81326	4.85414	5.54686	4.44403	4.7603	3.9504	FxaC_26g08360	Fvb7_3	3902738	3908380	-	2412	protein_coding	- && sp|Q50EK3|C04C1_PINTA Cytochrome P450 704C1 OS=Pinus taeda OX=3352 GN=CYP704C1 PE=2 SV=1 && PF00067:Cytochrome P450	p450
FxaC_27g15240	1.41243	1.08863	0.686442	2.16461	2.57846	2.34776	6.7515	7.71358	7.24031	5.99451	3.96663	5.38786	FxaC_27g15240	Fvb7_1	11280823	11282225	+	1403	protein_coding	- && sp|O64640|CXE8_ARATH Probable carboxylesterase 8 OS=Arabidopsis thaliana OX=3702 GN=CXE8 PE=2 SV=1 && PF07859:alpha/beta hydrolase fold	Abhydrolase_3
FxaC_20g23690	3.7165	3.50811	4.39944	3.66213	2.90874	3.51745	13.466	14.902	16.8054	6.12545	8.40114	8.12496	FxaC_20g23690	Fvb5_2	12903794	12906078	-	1032	protein_coding	- && sp|Q9C7Y4|FDC2_ARATH Ferredoxin C 2, chloroplastic OS=Arabidopsis thaliana OX=3702 GN=FDC2 PE=2 SV=1 && PF00111:2Fe-2S iron-sulfur cluster binding domain	Fer2
FxaC_12g49440	18.721	12.2293	14.8718	4.52794	5.32804	5.08285	3.38469	3.03294	2.50662	3.33679	1.3725	0.744139	FxaC_12g49440	Fvb3_1	31385222	31386605	+	939	protein_coding	- && sp|Q00985|ACCO1_MALDO 1-aminocyclopropane-1-carboxylate oxidase 1 OS=Malus domestica OX=3750 PE=1 SV=1 && PF03171:2OG-Fe(II) oxygenase superfamily|PF14226:non-haem dioxygenase in morphine synthesis N-terminal	2OG-FeII_Oxy
FxaC_17g07260	0.404154	0.119216	0.144976	0.0711147	0	0.14167	8.79939	7.66918	8.746	7.47211	3.08645	2.74438	FxaC_17g07260	Fvb5_1	3568730	3570055	+	949	protein_coding	- && - && -	-
FxaC_9g30650	0.978424	0.64938	0.614208	0.860814	0.294527	0.771687	10.4923	8.07238	11.2187	4.27694	2.01745	1.70149	FxaC_9g30650	Fvb3_4	17055652	17058316	+	784	protein_coding	- && sp|Q8VY88|LTD_ARATH Protein LHCP TRANSLOCATION DEFECT OS=Arabidopsis thaliana OX=3702 GN=LTD PE=1 SV=1 && -	-
FxaC_8g07130	2.98782	2.95713	2.70765	1.95075	1.75146	1.36429	9.54318	9.76946	11.1233	4.90193	4.50345	4.102	FxaC_8g07130	Fvb2_3	3699192	3701537	-	1626	protein_coding	- && sp|P25804|CYSP_PEA Cysteine proteinase 15A OS=Pisum sativum OX=3888 PE=2 SV=1 && PF00112:Papain family cysteine protease|PF08246:Cathepsin propeptide inhibitor domain (I29)	Peptidase_C1
FxaC_24g04890	0.470027	0.415943	0.657564	0.471422	0.452763	0.271856	3.91779	3.42031	3.27918	1.63695	3.35979	3.17612	FxaC_24g04890	Fvb6_4	2166673	2172599	+	2720	protein_coding	- && sp|F4JFJ3|Y3206_ARATH ATP-dependent DNA helicase At3g02060, chloroplastic OS=Arabidopsis thaliana OX=3702 GN=At3g02060 PE=2 SV=1 && PF02559:CarD-like/TRCF domain|PF00270:DEAD/DEAH box helicase	DEAD
FxaC_14g16540	3.82193	3.05057	3.22585	2.92737	1.98515	1.73376	14.1001	16.1001	14.8133	8.82859	8.79057	8.04269	FxaC_14g16540	Fvb4_4	8242398	8244254	-	853	protein_coding	- && sp|Q9SX68|RK18_ARATH 50S ribosomal protein L18, chloroplastic OS=Arabidopsis thaliana OX=3702 GN=RPL18 PE=2 SV=1 && PF00861:Ribosomal L18 of archaea, bacteria, mitoch. and chloroplast	-
FxaC_10g46380	0.230148	0.101833	0.0309592	0.0911177	0.0346398	0.0302531	3.42161	3.13304	3.6796	3.06759	3.21641	1.57234	FxaC_10g46380	Fvb3_2	28613995	28616907	-	2222	protein_coding	- && sp|Q682S0|RPT2_ARATH Root phototropism protein 2 OS=Arabidopsis thaliana OX=3702 GN=RPT2 PE=1 SV=2 && PF03000:NPH3 family|PF00651:BTB/POZ domain	BTB
FxaC_17g28570	0	0.411106	0.0999874	0.294278	0	0.0977071	14.4926	13.5222	18.0958	6.87115	3.74645	4.80111	FxaC_17g28570	Fvb5_1	13800535	13801963	-	688	protein_coding	- && sp|Q9LQL0|GCSH3_ARATH Glycine cleavage system H protein 3, mitochondrial OS=Arabidopsis thaliana OX=3702 GN=GDH3 PE=1 SV=1 && PF01597:Glycine cleavage H-protein	-
FxaC_15g40800	1.66036	1.80685	1.52118	1.2081	1.4859	1.67525	5.51217	5.88669	5.87006	4.45696	4.64699	5.10587	FxaC_15g40800	Fvb4_2	25570073	25576259	-	2849	protein_coding	- && sp|Q55680|Y005_SYNY3 Uncharacterized protein sll0005 OS=Synechocystis sp. (strain PCC 6803 / Kazusa) OX=1111708 GN=sll0005 PE=3 SV=1 && PF03109:ABC1 family	ABC1
FxaC_16g03300	0.647739	0.286603	0.0871327	0.256445	0.0487458	0.0851456	5.80162	4.52912	5.17801	2.4717	1.2243	1.24711	FxaC_16g03300	Fvb4_1	2433116	2438186	+	1579	protein_coding	- && sp|P0A9T4|TAS_ECOLI Protein tas OS=Escherichia coli (strain K12) OX=83333 GN=tas PE=1 SV=1 && PF00248:Aldo/keto reductase family	Aldo_ket_red
FxaC_8g11060	1.88725	1.57465	1.10252	1.19548	1.26605	1.24749	6.80742	5.8723	6.58324	4.79908	3.68138	3.88475	FxaC_8g11060	Fvb2_3	5504871	5508476	-	2371	protein_coding	- && sp|O24621|SIGC_ARATH RNA polymerase sigma factor sigC OS=Arabidopsis thaliana OX=3702 GN=SIGC PE=2 SV=1 && PF04542:Sigma-70 region 2|PF04539:Sigma-70 region 3|PF04545:Sigma-70, region 4	Sigma70_r4
FxaC_7g36220	0.599285	0.22097	0.913634	0.158175	0.601325	0.105035	5.55021	6.77373	9.14582	5.45398	3.34094	4.51604	FxaC_7g36220	Fvb2_1	22581792	22583970	-	1280	protein_coding	- && sp|Q9C5C5|TRL4_ARATH Thioredoxin-like 4, chloroplastic OS=Arabidopsis thaliana OX=3702 GN=At1g07700 PE=2 SV=1 && PF00085:Thioredoxin	-
FxaC_14g03520	2.54376	1.95925	1.92636	1.34279	1.81505	0.990751	9.598	9.56074	9.22025	6.92685	5.7847	3.65125	FxaC_14g03520	Fvb4_4	1697988	1700659	+	1357	protein_coding	- && sp|Q8GYN9|MENB_ARATH 1,4-dihydroxy-2-naphthoyl-CoA synthase, peroxisomal OS=Arabidopsis thaliana OX=3702 GN=MENB PE=1 SV=2 && PF00378:Enoyl-CoA hydratase/isomerase	ECH
FxaC_25g00780	1.57895	2.2441	2.00813	2.82883	1.84358	1.61012	8.58273	9.00046	10.756	6.25398	5.56869	4.13656	FxaC_25g00780	Fvb7_2	626542	628804	-	1336	protein_coding	- && sp|Q8VYM4|PSRP2_ARATH 30S ribosomal protein 2, chloroplastic OS=Arabidopsis thaliana OX=3702 GN=PSRP2 PE=2 SV=1 && PF00076:RNA recognition motif. (a.k.a. RRM, RBD, or RNP domain)	RRM_1
FxaC_3g18820	0.446707	0.474367	0.192289	0.141484	0.268937	0.281855	5.09519	4.82064	5.92996	2.45844	3.43871	2.48585	FxaC_3g18820	Fvb1_3	9774377	9776560	-	1431	protein_coding	- && sp|Q9SZU7|KAI2_ARATH Probable esterase KAI2 OS=Arabidopsis thaliana OX=3702 GN=KAI2 PE=1 SV=1 && PF00561:alpha/beta hydrolase fold	Abhydrolase_1
FxaC_6g11730	0.289685	0.256351	0.311743	0.305836	0.0581342	0.152317	5.6011	5.35362	5.19285	4.52541	5.7519	4.41394	FxaC_6g11730	Fvb2_4	7725250	7734004	+	1324	protein_coding	- && sp|Q9SJU9|GC1_ARATH Epimerase family protein SDR39U1 homolog, chloroplastic OS=Arabidopsis thaliana OX=3702 GN=GC1 PE=2 SV=2 && PF08338:Domain of unknown function (DUF1731)|PF01370:NAD dependent epimerase/dehydratase family	Epimerase
FxaC_25g37870	3.7783	2.63964	2.19836	2.78654	3.02567	2.60449	9.16443	8.55526	8.25049	8.14589	10.1059	6.88039	FxaC_25g37870	Fvb7_2	21421818	21429523	+	3536	protein_coding	- && sp|P73121|Y1919_SYNY3 Uncharacterized protein slr1919 OS=Synechocystis sp. (strain PCC 6803 / Kazusa) OX=1111708 GN=slr1919 PE=3 SV=1 && PF01636:Phosphotransferase enzyme family|PF03109:ABC1 family	ABC1
FxaC_13g03530	2.31932	2.80861	2.53972	3.26485	3.47858	3.33759	8.84592	10.5546	9.69907	9.16737	7.68152	6.95471	FxaC_13g03530	Fvb4_3	1551077	1554058	-	1571	protein_coding	- && sp|Q8GYN9|MENB_ARATH 1,4-dihydroxy-2-naphthoyl-CoA synthase, peroxisomal OS=Arabidopsis thaliana OX=3702 GN=MENB PE=1 SV=2 && PF00378:Enoyl-CoA hydratase/isomerase	ECH
FxaC_6g34210	0.675975	1.14437	1.26513	2.20305	2.05252	2.13257	5.18601	5.29578	6.20824	8.41598	7.97239	7.53507	FxaC_6g34210	Fvb2_4	20728555	20733850	+	2175	protein_coding	- && sp|Q3V384|AFG1L_MOUSE AFG1-like ATPase OS=Mus musculus OX=10090 GN=Afg1l PE=1 SV=1 && PF03969:AFG1-like ATPase	AFG1_ATPase
FxaC_9g49880	0.687352	0.60826	0.369846	0.87081	0.248289	0.578258	7.30395	8.57443	7.85905	3.96015	3.02353	2.39063	FxaC_9g49880	Fvb3_4	26671014	26671943	+	930	protein_coding	- && sp|Q84X53|MTEF1_ARATH Transcription termination factor MTEF1, chloroplastic OS=Arabidopsis thaliana OX=3702 GN=MTERF1 PE=2 SV=2 && PF02536:mTERF	-
FxaC_1g13220	1.4446	1.38491	0.388651	1.01677	1.44952	0.253192	13.379	14.1831	16.3307	6.31473	7.0606	1.91405	FxaC_1g13220	Fvb1_4	5710443	5710973	+	531	protein_coding	- && - && -	-
FxaC_19g26700	2.62624	4.3514	3.00661	4.54245	4.57512	3.17309	13.1827	15.6006	13.211	10.571	11.6752	8.55109	FxaC_19g26700	Fvb5_4	15374764	15376960	+	1144	protein_coding	- && sp|Q9XJ27|RR9_ARATH 30S ribosomal protein S9, chloroplastic OS=Arabidopsis thaliana OX=3702 GN=RPS9 PE=2 SV=1 && PF00380:Ribosomal protein S9/S16	-
FxaC_13g04160	19.8555	17.1764	20.5681	8.83458	9.83733	10.3619	7.14413	4.9022	6.57303	2.59731	3.4486	6.49493	FxaC_13g04160	Fvb4_3	1863941	1870144	+	1291	protein_coding	- && sp|P27141|CAHC_TOBAC Carbonic anhydrase, chloroplastic OS=Nicotiana tabacum OX=4097 PE=2 SV=1 && PF00484:Carbonic anhydrase	-
FxaC_7g14410	0.716902	0.77539	0.300024	0.630727	0.335693	0.544481	5.28054	5.24438	5.63441	3.59612	3.86889	4.70976	FxaC_7g14410	Fvb2_1	9864134	9867249	-	1605	protein_coding	- && sp|O65502|HC244_ARATH Protein HIGH CHLOROPHYLL FLUORESCENCE PHENOTYPE 244, chloroplastic OS=Arabidopsis thaliana OX=3702 GN=HCF244 PE=1 SV=1 && PF05368:NmrA-like family	NmrA
FxaC_12g49460	0.0254575	0	0.0821879	0.161261	0.030653	0	5.5096	6.02377	6.16686	13.704	13.7879	15.1533	FxaC_12g49460	Fvb3_1	31391876	31395898	-	2511	protein_coding	- && sp|P43254|COP1_ARATH E3 ubiquitin-protein ligase COP1 OS=Arabidopsis thaliana OX=3702 GN=COP1 PE=1 SV=2 && PF13923:Zinc finger, C3HC4 type (RING finger)	-
FxaC_23g39970	0.34333	0.151912	0.11546	0.113273	0.206699	0.383613	2.23835	2.76179	2.99408	3.48747	2.35975	1.57793	FxaC_23g39970	Fvb6_2	25324559	25332371	-	2979	protein_coding	- && sp|Q9ZVN2|Y1457_ARATH Acyltransferase-like protein At1g54570, chloroplastic OS=Arabidopsis thaliana OX=3702 GN=At1g54570 PE=1 SV=1 && PF12146:Serine aminopeptidase, S33|PF03982:Diacylglycerol acyltransferase	-
FxaC_20g12350	6.78949	5.61148	6.41041	3.24591	3.2392	4.84972	19.4198	18.4535	19.4261	13.88	11.2701	8.27446	FxaC_20g12350	Fvb5_2	6645195	6647383	+	998	protein_coding	- && sp|Q8VY91|RR6_ARATH 30S ribosomal protein S6 alpha, chloroplastic OS=Arabidopsis thaliana OX=3702 GN=RPS6 PE=2 SV=1 && PF01250:Ribosomal protein S6	-
FxaC_15g16490	1.24053	0.452029	1.25646	1.23265	0.615054	1.45802	9.67496	9.03074	9.89908	7.02803	6.41982	5.72862	FxaC_15g16490	Fvb4_2	7930649	7931656	-	876	protein_coding	- && sp|Q67YC9|Y4141_ARATH Uncharacterized protein At4g14100 OS=Arabidopsis thaliana OX=3702 GN=At4g14100 PE=2 SV=1 && -	-
FxaC_21g13930	0.768815	0.751219	0.637754	0.3382	0.270001	0.252653	3.13855	3.42523	2.93326	3.36068	2.96501	3.70852	FxaC_21g13930	Fvb6_1	6200977	6206842	-	3991	protein_coding	- && sp|Q8GXJ4|GLR34_ARATH Glutamate receptor 3.4 OS=Arabidopsis thaliana OX=3702 GN=GLR3.4 PE=1 SV=2 && PF01094:Receptor family ligand binding region|PF00497:Bacterial extracellular solute-binding proteins, family 3|PF00060:Ligand-gated ion channel	ANF_receptor
FxaC_21g11530	0.717688	0.613206	0.559279	0.209021	0.0595971	0.0780749	3.13641	4.41027	4.70005	1.48968	1.17933	0.639405	FxaC_21g11530	Fvb6_1	5171794	5175823	+	2583	protein_coding	- && sp|Q9FFX0|RBL9_ARATH RHOMBOID-like protein 9, chloroplastic OS=Arabidopsis thaliana OX=3702 GN=RBL9 PE=2 SV=1 && PF05512:AWPM-19-like family	-
FxaC_1g19450	0.195247	0.725676	0.336182	0.206133	0.0940374	0.0410644	4.79663	4.83258	5.37292	1.6118	1.61035	2.01782	FxaC_1g19450	Fvb1_4	8822104	8825226	-	1637	protein_coding	- && sp|Q9SZU7|KAI2_ARATH Probable esterase KAI2 OS=Arabidopsis thaliana OX=3702 GN=KAI2 PE=1 SV=1 && PF12697:Alpha/beta hydrolase family	-
FxaC_3g35740	2.58099	2.37787	3.19606	2.91153	3.36316	3.16035	9.7889	8.82104	9.35266	6.84075	6.28578	6.74574	FxaC_3g35740	Fvb1_3	22056174	22063350	-	1808	protein_coding	- && sp|O22682|CYSK4_ARATH S-sulfo-L-cysteine synthase (O-acetyl-L-serine-dependent), chloroplastic OS=Arabidopsis thaliana OX=3702 GN=CS26 PE=1 SV=1 && PF00291:Pyridoxal-phosphate dependent enzyme	PALP
FxaC_16g28820	1.0547	1.74493	1.03631	0.774609	1.60123	1.25379	8.22563	6.53758	9.55315	2.44483	2.98368	2.73411	FxaC_16g28820	Fvb4_1	18880819	18883575	+	1394	protein_coding	- && sp|Q8GYN9|MENB_ARATH 1,4-dihydroxy-2-naphthoyl-CoA synthase, peroxisomal OS=Arabidopsis thaliana OX=3702 GN=MENB PE=1 SV=2 && PF00378:Enoyl-CoA hydratase/isomerase	ECH
FxaC_10g10720	0.781676	0.691731	2.43013	0.916954	1.35952	1.37002	39.0335	39.6406	40.8164	19.1197	25.7087	16.83	FxaC_10g10720	Fvb3_2	5157511	5159212	+	736	protein_coding	- && sp|Q9SUI5|PSAK_ARATH Photosystem I reaction center subunit psaK, chloroplastic OS=Arabidopsis thaliana OX=3702 GN=PSAK PE=2 SV=2 && PF01241:Photosystem I psaG / psaK	-
FxaC_13g20780	8.16363	7.9248	8.62553	8.51433	7.14888	8.48085	21.7535	22.8266	18.6491	17.6565	18.2725	19.6664	FxaC_13g20780	Fvb4_3	9716511	9718997	-	1292	protein_coding	- && sp|Q8LDL0|HHL1_ARATH Protein HHL1, chloroplastic OS=Arabidopsis thaliana OX=3702 GN=HHL1 PE=1 SV=1 && -	-
FxaC_6g31930	0	0	0	0	0	0	28.0972	28.2598	32.4916	7.62579	4.61367	3.67181	FxaC_6g31930	Fvb2_4	19622352	19625046	-	1384	protein_coding	- && sp|Q02060|PSBS_SPIOL Photosystem II 22 kDa protein, chloroplastic OS=Spinacia oleracea OX=3562 GN=PSBS PE=1 SV=1 && PF00504:Chlorophyll A-B binding protein	-
FxaC_10g33391	6.30525	6.5075	6.37221	15.2779	18.2778	17.4229	2.57679	2.66073	1.98883	3.83477	5.42641	7.07272	FxaC_10g33391	Fvb3_2	20218720	20225996	+	4329	protein_coding	- && sp|Q2PCF1|PDR2_NICPL Pleiotropic drug resistance protein 2 OS=Nicotiana plumbaginifolia OX=4092 GN=PDR2 PE=2 SV=1 && PF08370:Plant PDR ABC transporter associated|PF01061:ABC-2 type transporter|PF00005:ABC transporter	ABC2_membrane
FxaC_20g05910	1.55223	0.749248	1.51857	0.297959	1.69911	0.890364	13.6192	22.4929	16.2712	5.46052	8.92292	4.62746	FxaC_20g05910	Fvb5_2	3075846	3076685	+	453	protein_coding	- && - && -	-
FxaC_19g00860	0.264011	0	0.0710287	0.0696828	0	0.0347044	22.2634	21.172	23.5033	14.5866	20.2326	17.8728	FxaC_19g00860	Fvb5_4	436987	439915	-	1937	protein_coding	- && sp|Q9SB00|PHR_ARATH Deoxyribodipyrimidine photo-lyase OS=Arabidopsis thaliana OX=3702 GN=PHR1 PE=2 SV=1 && PF00875:DNA photolyase	-
FxaC_10g22780	0.0970011	0	0.0521937	0	0	0	16.1233	14.6454	17.8113	5.38014	5.55585	3.08455	FxaC_10g22780	Fvb3_2	12456207	12457753	-	1318	protein_coding	- && sp|Q9S7M0|CB3_ARATH Chlorophyll a-b binding protein 3, chloroplastic OS=Arabidopsis thaliana OX=3702 GN=LHCB3 PE=1 SV=1 && PF00504:Chlorophyll A-B binding protein	-
FxaC_17g01540	0.61877	0.336966	0.256111	0.150755	0.171935	0.150162	5.84667	4.75952	5.8112	2.37395	1.5703	1.08787	FxaC_17g01540	Fvb5_1	752220	755680	+	1343	protein_coding	- && sp|Q8H112|PGL1A_ARATH PGR5-like protein 1A, chloroplastic OS=Arabidopsis thaliana OX=3702 GN=PGRL1A PE=1 SV=1 && -	-
FxaC_24g53480	3.58116	4.99131	4.04655	5.4822	5.06663	3.48352	18.2416	16.5753	24.2034	11.0862	13.2094	13.8788	FxaC_24g53480	Fvb6_4	31983530	31985753	-	714	protein_coding	- && sp|Q9SKT0|THF1_ARATH Protein THYLAKOID FORMATION 1, chloroplastic OS=Arabidopsis thaliana OX=3702 GN=THF1 PE=1 SV=1 && PF11264:Thylakoid formation protein	-
FxaC_23g47730	2.50895	2.47767	4.18696	3.45501	4.07177	3.212	11.3435	10.2239	12.1555	9.099	6.9644	8.0216	FxaC_23g47730	Fvb6_2	29102807	29106116	-	1758	protein_coding	- && sp|O49939|TLP40_SPIOL Peptidyl-prolyl cis-trans isomerase, chloroplastic OS=Spinacia oleracea OX=3562 GN=TLP40 PE=1 SV=1 && PF00160:Cyclophilin type peptidyl-prolyl cis-trans isomerase/CLD	Pro_isomerase
FxaC_15g13980	2.13248	1.8871	2.02167	0.643252	0.305678	0.640723	10.6421	8.04288	9.93795	5.10834	4.2342	1.76591	FxaC_15g13980	Fvb4_2	6543782	6546217	-	1259	protein_coding	- && sp|Q8LDL0|HHL1_ARATH Protein HHL1, chloroplastic OS=Arabidopsis thaliana OX=3702 GN=HHL1 PE=1 SV=1 && -	-
FxaC_21g56590	0.655628	0.628536	0.88194	0.519137	0.131572	0.172365	6.44486	6.92375	6.40576	3.66461	6.50899	5.26639	FxaC_21g56590	Fvb6_1	29404280	29405929	-	1170	protein_coding	- && sp|Q9XF88|CB4B_ARATH Chlorophyll a-b binding protein CP29.2, chloroplastic OS=Arabidopsis thaliana OX=3702 GN=LHCB4.2 PE=1 SV=1 && PF00504:Chlorophyll A-B binding protein	-
FxaC_10g09080	2.77584	3.08809	3.41396	5.69376	4.87029	6.08839	12.6028	15.233	16.5224	13.3672	10.4661	12.3735	FxaC_10g09080	Fvb3_2	4333821	4335093	-	806	protein_coding	- && sp|P82244|RK34_SPIOL 50S ribosomal protein L34, chloroplastic OS=Spinacia oleracea OX=3562 GN=RPL34 PE=1 SV=1 && PF00468:Ribosomal protein L34	-
FxaC_22g72010	0.98822	1.29927	1.18501	1.28179	0.611949	0.712606	5.06472	5.08759	5.58116	2.42797	2.71687	2.10432	FxaC_22g72010	Fvb6_3	42772094	42775661	+	2264	protein_coding	- && sp|P29450|TRXF_PEA Thioredoxin F-type, chloroplastic OS=Pisum sativum OX=3888 PE=2 SV=1 && -	-
FxaC_16g00180	1.22077	1.45349	1.12264	0.656131	0.855218	1.5872	4.99843	4.65866	4.92509	4.37082	4.78004	4.16866	FxaC_16g00180	Fvb4_1	242575	248884	+	2880	protein_coding	- && sp|Q55680|Y005_SYNY3 Uncharacterized protein sll0005 OS=Synechocystis sp. (strain PCC 6803 / Kazusa) OX=1111708 GN=sll0005 PE=3 SV=1 && PF03109:ABC1 family	ABC1
FxaC_22g03760	13.978	11.6153	12.6576	4.49919	4.10505	5.73632	36.8092	30.2936	34.1083	30.8561	22.8075	22.0211	FxaC_22g03760	Fvb6_3	1862592	1864004	+	750	protein_coding	- && sp|Q9FNE2|GRXC2_ARATH Glutaredoxin-C2 OS=Arabidopsis thaliana OX=3702 GN=GRXC2 PE=3 SV=1 && PF00462:Glutaredoxin	-
FxaC_10g01080	0.889283	0.370332	0.450352	0.220909	0.503893	0.220041	7.70052	5.80048	5.77836	2.15918	2.4928	0.67577	FxaC_10g01080	Fvb3_2	546023	548123	+	1222	protein_coding	- && sp|Q1XDB4|YCF23_PYRYE Uncharacterized protein ycf23 OS=Pyropia yezoensis OX=2788 GN=ycf23 PE=3 SV=1 && PF04481:Protein of unknown function (DUF561)	-
FxaC_15g02000	2.32948	2.75869	2.2488	2.67637	2.02117	2.95404	8.14878	8.37727	8.63044	5.42033	6.71828	4.93609	FxaC_15g02000	Fvb4_2	979027	981101	+	1866	protein_coding	- && sp|Q9LVS0|KUA1_ARATH Transcription factor KUA1 OS=Arabidopsis thaliana OX=3702 GN=KUA1 PE=1 SV=1 && PF00249:Myb-like DNA-binding domain	Myb_DNA-binding
FxaC_15g01550	8.69138	7.02968	6.43661	32.1159	25.319	24.9136	1.22996	1.15657	1.26778	5.78623	5.35279	6.5937	FxaC_15g01550	Fvb4_2	788035	789779	-	1368	protein_coding	- && sp|O49133|GALUR_FRAAN D-galacturonate reductase OS=Fragaria ananassa OX=3747 GN=GALUR PE=1 SV=1 && PF00248:Aldo/keto reductase family	Aldo_ket_red
FxaC_26g16850	12.0507	15.2112	15.1407	7.87896	6.55531	8.74857	33.9321	30.5839	33.3705	16.4645	19.7886	18.4792	FxaC_26g16850	Fvb7_3	7967596	7969864	+	1045	protein_coding	- && sp|Q9M2W2|GSTL2_ARATH Glutathione S-transferase L2, chloroplastic OS=Arabidopsis thaliana OX=3702 GN=GSTL2 PE=2 SV=1 && PF13410:Glutathione S-transferase, C-terminal domain|PF13417:Glutathione S-transferase, N-terminal domain	-
FxaC_22g11940	6.15274	5.84595	5.71518	7.9317	6.08271	5.65295	16.9844	17.9539	19.4543	18.7129	11.6331	12.0351	FxaC_22g11940	Fvb6_3	5669843	5671858	+	987	protein_coding	- && sp|O23049|RK6_ARATH 50S ribosomal protein L6, chloroplastic OS=Arabidopsis thaliana OX=3702 GN=RPL6 PE=2 SV=1 && PF00347:Ribosomal protein L6	-
FxaC_5g16810	0.422776	0.299303	0.227484	2.32101	1.7308	1.06702	4.36886	4.68796	4.50621	6.54396	4.64928	3.61305	FxaC_5g16810	Fvb2_2	7927362	7929708	+	1512	protein_coding	- && sp|Q9SRY4|LPA1_ARATH Protein LOW PSII ACCUMULATION 1, chloroplastic OS=Arabidopsis thaliana OX=3702 GN=LPA1 PE=1 SV=1 && PF11998:Low psii accumulation1 / Rep27	-
FxaC_20g17170	2.87004	2.63215	2.58318	2.53424	2.19913	2.74377	10.2253	10.1777	11.8824	7.89762	6.93406	8.7635	FxaC_20g17170	Fvb5_2	9194707	9196856	-	1225	protein_coding	- && sp|Q8W485|Y5010_ARATH Uncharacterized protein At5g50100, chloroplastic OS=Arabidopsis thaliana OX=3702 GN=At5g50100 PE=1 SV=1 && PF04134:Protein of unknown function, DUF393	-
FxaC_18g22210	10.0597	11.8068	10.4191	10.9197	11.4019	10.8768	4.07473	4.37191	4.59916	2.80227	4.54451	4.64626	FxaC_18g22210	Fvb5_3	14767517	14770223	-	2707	protein_coding	- && sp|O23620|AHL23_ARATH AT-hook motif nuclear-localized protein 23 OS=Arabidopsis thaliana OX=3702 GN=AHL23 PE=1 SV=1 && PF03479:Plants and Prokaryotes Conserved (PCC) domain	-
FxaC_8g12770	5.96151	6.4424	6.93509	3.54889	4.45002	4.45285	2.57094	1.89384	1.97949	1.40537	1.71896	1.67941	FxaC_8g12770	Fvb2_3	6335389	6338830	-	3442	protein_coding	- && sp|O65351|SBT17_ARATH Subtilisin-like protease SBT1.7 OS=Arabidopsis thaliana OX=3702 GN=SBT1.7 PE=1 SV=1 && PF02225:PA domain|PF00082:Subtilase family|PF17766:Fibronectin type-III domain|PF05922:Peptidase inhibitor I9	Peptidase_S8
FxaC_17g17670	2.9094	2.89339	2.80294	3.30564	2.73581	3.55489	8.04976	8.61389	8.10831	9.05432	8.86204	9.27917	FxaC_17g17670	Fvb5_1	8292339	8302478	+	2307	protein_coding	- && sp|Q9C9C0|SPPA1_ARATH Serine protease SPPA, chloroplastic OS=Arabidopsis thaliana OX=3702 GN=SPPA PE=2 SV=1 && PF01343:Peptidase family S49	Peptidase_S49
FxaC_9g42370	1.9903	2.1239	1.00793	1.42145	1.55067	1.60054	9.47326	9.21493	11.7414	6.54396	5.68642	5.81707	FxaC_9g42370	Fvb3_4	23131436	23133368	+	1092	protein_coding	- && sp|Q9SCY2|FKB13_ARATH Peptidyl-prolyl cis-trans isomerase FKBP13, chloroplastic OS=Arabidopsis thaliana OX=3702 GN=FKBP13 PE=1 SV=2 && -	-
FxaC_26g11550	25.6484	20.0533	23.0518	11.248	8.7558	12.4486	42.9742	49.3352	48.0117	77.5095	55.0681	50.8627	FxaC_26g11550	Fvb7_3	5305955	5307666	-	1134	protein_coding	- && sp|A0A2U7XUE3|CHIL2_HUMLU Chalcone isomerase-like protein 2 OS=Humulus lupulus OX=3486 GN=CHIL2 PE=1 SV=1 && PF02431:Chalcone-flavanone isomerase	-
FxaC_18g23150	5.10915	5.25727	5.37032	2.63428	1.14453	2.24908	23.8616	19.4097	27.9766	9.09342	10.3442	7.67464	FxaC_18g23150	Fvb5_3	15464884	15465421	+	538	protein_coding	- && - && -	-
FxaC_8g00321	0.72177	0.444326	1.08067	0.463834	0.71793	0.660014	4.46659	5.03317	5.19967	1.94295	1.69675	1.21619	FxaC_8g00321	Fvb2_3	246475	248792	+	2037	protein_coding	- && sp|Q9LYG9|MSL10_ARATH Mechanosensitive ion channel protein 10 OS=Arabidopsis thaliana OX=3702 GN=MSL10 PE=1 SV=1 && -	-
FxaC_23g47700	1.89009	2.48746	2.60771	3.37695	2.15912	2.95595	10.1107	10.6998	8.73452	8.66838	6.92845	7.07945	FxaC_23g47700	Fvb6_2	29090676	29092095	-	1319	protein_coding	- && sp|Q9M3C6|PSA3C_ARATH Photosystem I assembly factor PSA3, chloroplastic OS=Arabidopsis thaliana OX=3702 GN=PSA3 PE=1 SV=1 && -	-
FxaC_11g39710	6.06684	6.87461	7.08614	3.90554	4.18701	3.96799	19.3301	20.1436	23.5859	10.0522	10.3059	8.82255	FxaC_11g39710	Fvb3_3	24898937	24900479	-	864	protein_coding	- && sp|O50061|RK4_ARATH 50S ribosomal protein L4, chloroplastic OS=Arabidopsis thaliana OX=3702 GN=RPL4 PE=2 SV=2 && PF00573:Ribosomal protein L4/L1 family	-
FxaC_7g31480	12.2485	13.3977	14.0864	32.5784	39.1811	36.0989	3.89488	3.74728	2.24125	11.1204	7.90071	7.57463	FxaC_7g31480	Fvb2_1	19952538	19954015	+	1216	protein_coding	- && sp|Q945B6|AOP1L_ARATH Probable 2-oxoglutarate-dependent dioxygenase AOP1.2 OS=Arabidopsis thaliana OX=3702 GN=AOP1.2 PE=2 SV=1 && PF14226:non-haem dioxygenase in morphine synthesis N-terminal|PF03171:2OG-Fe(II) oxygenase superfamily	2OG-FeII_Oxy
FxaC_10g47210	2.30003	3.13598	2.60351	2.33833	2.03092	1.82748	7.59045	7.77599	6.35578	5.65515	6.13601	7.41546	FxaC_10g47210	Fvb3_2	29066917	29073528	+	3752	protein_coding	- && sp|Q9FKT0|ARP8_ARATH Actin-related protein 8 OS=Arabidopsis thaliana OX=3702 GN=ARP8 PE=2 SV=1 && PF13041:PPR repeat family	-
FxaC_21g52490	0.175133	0.232472	0.0942347	0.462245	0.527189	0.276257	12.2929	12.3107	11.6244	6.92763	4.33338	3.21963	FxaC_21g52490	Fvb6_1	27213137	27213991	-	730	protein_coding	- && - && -	-
FxaC_23g43630	2.07435	3.63385	3.14344	2.41347	3.10937	3.20531	10.3588	12.2384	10.9113	7.02587	6.24604	5.0902	FxaC_23g43630	Fvb6_2	27125778	27130163	-	1510	protein_coding	- && sp|P0DKC3|PGP1A_ARATH Phosphoglycolate phosphatase 1A, chloroplastic OS=Arabidopsis thaliana OX=3702 GN=PGLP1A PE=1 SV=1 && PF13344:Haloacid dehalogenase-like hydrolase|PF13242:HAD-hyrolase-like	-
FxaC_27g44410	0.261714	0.2316	0.211232	0	0	0	7.97314	6.41295	6.7202	6.5828	4.497	5.98164	FxaC_27g44410	Fvb7_1	27999670	28001102	+	977	protein_coding	- && sp|Q9FLI7|NEET_ARATH CDGSH iron-sulfur domain-containing protein NEET OS=Arabidopsis thaliana OX=3702 GN=NEET PE=1 SV=1 && PF09360:Iron-binding zinc finger CDGSH type	-
FxaC_10g31320	0.452373	1.07778	0.898743	0.330642	0.418996	0.585498	4.95288	5.37444	5.63091	2.06471	2.00903	1.03738	FxaC_10g31320	Fvb3_2	18622162	18625842	-	1837	protein_coding	- && sp|Q56YA5|SGAT_ARATH Serine--glyoxylate aminotransferase OS=Arabidopsis thaliana OX=3702 GN=AGT1 PE=1 SV=2 && PF00266:Aminotransferase class-V	Aminotran_5
FxaC_17g09460	0.573307	0.549616	0.411308	0.100879	0.115052	0.150723	5.40276	4.73	6.11067	2.17741	1.18213	0.617183	FxaC_17g09460	Fvb5_1	4508734	4511955	-	1338	protein_coding	- && sp|Q94K71|CBBY_ARATH CBBY-like protein OS=Arabidopsis thaliana OX=3702 GN=CBBY PE=1 SV=1 && PF13419:Haloacid dehalogenase-like hydrolase	-
FxaC_7g33130	9.33525	8.61368	11.8225	7.39181	9.04719	5.86625	26.137	23.1622	27.3573	14.7825	16.6405	14.8766	FxaC_7g33130	Fvb2_1	20925663	20928030	-	1123	protein_coding	- && sp|Q84MC2|LOG8_ARATH Cytokinin riboside 5'-monophosphate phosphoribohydrolase LOG8 OS=Arabidopsis thaliana OX=3702 GN=LOG8 PE=1 SV=1 && PF03641:Possible lysine decarboxylase	-
FxaC_15g39850	0	0	0	0	0	0	65.6049	68.2276	76.4449	81.1782	86.3883	78.5319	FxaC_15g39850	Fvb4_2	24901945	24902589	+	474	protein_coding	- && sp|P93735|ELIP1_ARATH Early light-induced protein 1, chloroplastic OS=Arabidopsis thaliana OX=3702 GN=ELIP1 PE=1 SV=1 && -	-
FxaC_4g03140	2.79143	2.50111	2.14034	3.09442	3.52918	3.04556	9.1164	8.15275	8.24965	9.63162	7.16273	7.9403	FxaC_4g03140	Fvb1_1	3047861	3054739	-	1832	protein_coding	- && sp|Q9C8Y4|ATA15_ARATH Senescence-associated protein AAF, chlorolplastic OS=Arabidopsis thaliana OX=3702 GN=AAF PE=2 SV=1 && -	-
FxaC_19g07650	0.500186	0.221315	0.269137	0.0528074	0.54204	0.105199	5.90023	4.65494	5.3313	4.12914	1.10011	1.59054	FxaC_19g07650	Fvb5_4	3799828	3802935	-	1278	protein_coding	- && sp|Q94K71|CBBY_ARATH CBBY-like protein OS=Arabidopsis thaliana OX=3702 GN=CBBY PE=1 SV=1 && PF13419:Haloacid dehalogenase-like hydrolase	-
FxaC_28g18620	0.111365	0.157681	0.191753	0.188119	0.241368	0.0936899	2.08451	2.84463	2.20135	3.77315	4.04147	4.18318	FxaC_28g18620	Fvb7_4	9019215	9023534	-	2870	protein_coding	- && sp|Q6LA42|APRR5_ARATH Two-component response regulator-like APRR5 OS=Arabidopsis thaliana OX=3702 GN=APRR5 PE=1 SV=2 && PF06203:CCT motif|PF00072:Response regulator receiver domain	Response_reg
FxaC_18g17420	0.295033	0.348112	0.476247	0.41531	1.24336	1.24103	4.74576	4.67353	6.90869	2.62161	2.0278	4.44657	FxaC_18g17420	Fvb5_3	11446479	11448705	+	1300	protein_coding	- && sp|Q9S720|PPD3_ARATH PsbP domain-containing protein 3, chloroplastic OS=Arabidopsis thaliana OX=3702 GN=PPD3 PE=1 SV=2 && PF01789:PsbP	-
FxaC_22g11740	0.319183	0.333811	0.24981	0.490152	0.0698771	0.457711	2.97022	3.36116	3.26148	4.49136	3.98871	4.15217	FxaC_22g11740	Fvb6_3	5560941	5563794	+	2203	protein_coding	- && sp|P17069|ACEA_GOSHI Isocitrate lyase OS=Gossypium hirsutum OX=3635 PE=2 SV=1 && PF00463:Isocitrate lyase family	-
FxaC_7g10620	1.50486	1.2159	1.83068	0.967072	1.18172	0.27522	7.97314	10.1053	10.8411	9.05839	7.37508	5.8516	FxaC_7g10620	Fvb2_1	7414676	7416532	+	977	protein_coding	- && sp|Q9FEC1|OHP2_ARATH Light-harvesting complex-like protein OHP2, chloroplastic OS=Arabidopsis thaliana OX=3702 GN=OHP2 PE=1 SV=1 && -	-
FxaC_22g71390	5.53126	5.14509	7.03471	5.70693	6.50874	6.27939	13.6034	14.9973	15.5002	12.1884	13.8244	11.7738	FxaC_22g71390	Fvb6_3	42482764	42486938	+	2034	protein_coding	- && sp|Q0DIV0|HEMH2_ORYSJ Ferrochelatase-2, chloroplastic OS=Oryza sativa subsp. japonica OX=39947 GN=Os05g0361200 PE=2 SV=1 && PF00762:Ferrochelatase	-
FxaC_21g70180	0.464478	0.359653	0.249923	0.612968	0.419453	0.793726	6.73556	5.46077	5.79457	3.39501	2.23469	2.94245	FxaC_21g70180	Fvb6_1	35662570	35663857	+	1101	protein_coding	- && sp|Q39654|PSAL_CUCSA Photosystem I reaction center subunit XI, chloroplastic OS=Cucumis sativus OX=3659 GN=PSAL PE=2 SV=1 && PF02605:Photosystem I reaction centre subunit XI	-
FxaC_22g64250	1.04793	0.515193	0.793585	0.368786	0.537432	0.734672	3.97292	3.32384	4.64456	2.83691	3.4679	3.81829	FxaC_22g64250	Fvb6_3	39007216	39015942	-	3294	protein_coding	- && sp|Q9ZVN2|Y1457_ARATH Acyltransferase-like protein At1g54570, chloroplastic OS=Arabidopsis thaliana OX=3702 GN=At1g54570 PE=1 SV=1 && PF03982:Diacylglycerol acyltransferase|PF12146:Serine aminopeptidase, S33	-
FxaC_14g21520	2.0487	1.48508	2.25161	1.6337	1.6008	1.55852	5.90673	6.45174	6.35661	3.87952	3.39541	2.51231	FxaC_14g21520	Fvb4_4	11020026	11025820	-	2933	protein_coding	- && sp|Q8L7L0|OBGC_ARATH GTP-binding protein OBGC, chloroplastic OS=Arabidopsis thaliana OX=3702 GN=OBGL PE=2 SV=1 && PF01018:GTP1/OBG|PF09269:Domain of unknown function (DUF1967)|PF01926:50S ribosome-binding GTPase	-
FxaC_20g30190	1.90941	1.83663	1.07207	1.05176	0.999606	0.43651	11.4115	10.3561	11.8249	6.78192	2.66277	4.53731	FxaC_20g30190	Fvb5_2	17295737	17298177	-	770	protein_coding	- && sp|Q9M812|CUT1C_ARATH Protein CURVATURE THYLAKOID 1C, chloroplastic OS=Arabidopsis thaliana OX=3702 GN=CURT1C PE=1 SV=1 && PF14159:CAAD domains of cyanobacterial aminoacyl-tRNA synthetase	-
FxaC_10g01901	0.544418	0.963546	0.341759	0.526874	0.983288	0.429384	4.9536	5.92899	6.68196	4.01833	3.94974	2.38942	FxaC_10g01901	Fvb3_2	933073	934481	+	1409	protein_coding	- && sp|Q84X53|MTEF1_ARATH Transcription termination factor MTEF1, chloroplastic OS=Arabidopsis thaliana OX=3702 GN=MTERF1 PE=2 SV=2 && PF02536:mTERF	-
FxaC_26g09680	1.0221	1.01755	0.916606	1.21397	1.38453	1.03006	5.89552	5.35477	6.97392	4.32136	4.3321	3.97808	FxaC_26g09680	Fvb7_3	4510891	4513321	-	1501	protein_coding	- && - && -	-
FxaC_9g50040	6.10371	6.80534	6.49735	4.02461	3.68796	4.21734	12.6097	13.5912	13.4086	13.4723	15.9931	14.7146	FxaC_9g50040	Fvb3_4	26770453	26775269	+	2901	protein_coding	- && sp|A9LIW2|CSC1L_BRAJU CSC1-like protein ERD4 OS=Brassica juncea OX=3707 GN=ERD4 PE=3 SV=2 && PF14703:Cytosolic domain of 10TM putative phosphate transporter|PF02714:Calcium-dependent channel, 7TM region, putative phosphate|PF13967:Late exocytosis, as	-
FxaC_21g36680	3.2864	3.53551	2.91253	3.1068	2.1208	2.93647	8.35515	7.84713	8.32527	7.07433	5.70849	4.95201	FxaC_21g36680	Fvb6_1	18448089	18457057	-	2976	protein_coding	- && sp|F4J2K2|FPGS2_ARATH Folylpolyglutamate synthase OS=Arabidopsis thaliana OX=3702 GN=FPGS2 PE=1 SV=1 && -	-
FxaC_11g47151	3.00111	3.95712	2.7129	1.48917	1.84293	2.65103	9.1868	9.80509	10.1489	6.03887	4.23543	5.06986	FxaC_11g47151	Fvb3_3	29101230	29105158	+	2130	protein_coding	- && sp|Q8W496|PTC52_ARATH Protochlorophyllide-dependent translocon component 52, chloroplastic OS=Arabidopsis thaliana OX=3702 GN=PTC52 PE=2 SV=1 && PF00355:Rieske [2Fe-2S] domain|PF08417:Pheophorbide a oxygenase	-
FxaC_21g12070	0.0598537	0.211866	0.128823	0.0631908	0	0	7.23543	6.81466	7.88749	2.26465	1.97464	1.36799	FxaC_21g12070	Fvb6_1	5467036	5468103	+	1068	protein_coding	- && sp|Q9LR64|PB27A_ARATH Photosystem II repair protein PSB27-H1, chloroplastic OS=Arabidopsis thaliana OX=3702 GN=PSB27-1 PE=1 SV=1 && PF13326:Photosystem II Pbs27	-
FxaC_5g23910	0.257757	0.0570244	0	0	0.155181	0	9.23464	10.9094	9.55324	1.93944	1.47633	2.88156	FxaC_5g23910	Fvb2_2	11653437	11655451	+	992	protein_coding	- && sp|P07591|TRXM_SPIOL Thioredoxin M-type, chloroplastic OS=Spinacia oleracea OX=3562 PE=1 SV=2 && PF00085:Thioredoxin	-
FxaC_9g09790	2.57355	2.93861	2.53128	4.06095	3.09878	3.92859	7.79651	7.83559	7.96371	10.2562	11.209	10.6421	FxaC_9g09790	Fvb3_4	5000906	5006288	-	2310	protein_coding	- && sp|Q6NQ88|DDB2_ARATH Protein DAMAGED DNA-BINDING 2 OS=Arabidopsis thaliana OX=3702 GN=DDB2 PE=1 SV=1 && -	-
FxaC_10g26320	1.19484	1.26295	1.50012	1.22641	0.879196	0.837663	5.59763	5.61898	6.52846	1.85514	2.22036	1.94591	FxaC_10g26320	Fvb3_2	15037509	15043153	+	1926	protein_coding	- && sp|Q8S9L5|TIG_ARATH Trigger factor-like protein TIG, Chloroplastic OS=Arabidopsis thaliana OX=3702 GN=TIG PE=1 SV=1 && PF05697:Bacterial trigger factor protein (TF)|PF05698:Bacterial trigger factor protein (TF) C-terminus	-
FxaC_21g53820	0.221765	0.294371	0.119326	0.292662	0.200268	0.699627	5.78321	5.26938	6.12416	6.48379	7.26545	6.72136	FxaC_21g53820	Fvb6_1	27914116	27915268	+	1153	protein_coding	- && sp|Q9SR77|HBPL1_ARATH Heme-binding-like protein At3g10130, chloroplastic OS=Arabidopsis thaliana OX=3702 GN=At3g10130 PE=1 SV=1 && PF04832:SOUL heme-binding protein	-
FxaC_16g25310	0.193876	0.220587	0.417278	0.0292408	0	0.0873776	2.61909	3.34535	3.40831	1.07176	0.786832	0.605499	FxaC_16g25310	Fvb4_1	17161645	17163952	+	2308	protein_coding	- && - && -	-
novel.2702	1.04793	1.09596	0.922685	2.48092	2.29418	2.77172	5.47953	4.65302	5.16936	6.79947	8.03196	6.50055	-	Fvb7_3	205964	209395	+	2013	-	- && F4JTB3.1 RecName: Full=Protein DETOXIFICATION 35; Short=AtDTX35; AltName: Full=Multidrug and toxic compound extrusion protein 35; Short=MATE protein 35; AltName: Full=Protein DETOXIFYING EFFLUX CARRIER 35; Short=Protein DTX5; AltName: Full=Protein FL	MatE
FxaC_20g40310	1.00299	1.71598	0.683596	12.8481	12.8014	14.0281	5.63861	6.45452	7.61292	35.592	35.4182	39.336	FxaC_20g40310	Fvb5_2	23703249	23706474	+	1912	protein_coding	- && sp|A1CRV0|EXGA_ASPCL Probable glucan 1,3-beta-glucosidase A OS=Aspergillus clavatus (strain ATCC 1007 / CBS 513.65 / DSM 816 / NCTC 3887 / NRRL 1) OX=344612 GN=exgA PE=3 SV=2 && PF00150:Cellulase (glycosyl hydrolase family 5)	-
FxaC_11g12560	1.04957	0.950912	1.15638	0.659576	1.44431	0.972334	4.26336	4.37915	5.01234	2.38529	3.54966	3.07927	FxaC_11g12560	Fvb3_3	6142924	6148006	-	2558	protein_coding	- && sp|Q6NLC1|AB2D_ARATH ABC transporter D family member 2, chloroplastic OS=Arabidopsis thaliana OX=3702 GN=ABCC2 PE=1 SV=1 && PF06472:ABC transporter transmembrane region 2|PF00005:ABC transporter	ABC_tran
FxaC_26g17750	0	0	0	0	0	0.1799	27.8514	23.5422	29.782	12.357	9.98122	6.17657	FxaC_26g17750	Fvb7_3	8393803	8395448	+	1121	protein_coding	- && sp|P12360|CB11_SOLLC Chlorophyll a-b binding protein 6A, chloroplastic OS=Solanum lycopersicum OX=4081 GN=CAB6A PE=2 SV=1 && PF00504:Chlorophyll A-B binding protein	-
FxaC_25g35600	0.23098	0	0	0.0609646	0	0.0607249	13.1729	10.1191	9.84773	2.4828	1.85215	1.66409	FxaC_25g35600	Fvb7_2	20329854	20331650	+	1107	protein_coding	- && sp|Q8LCA1|CUT1B_ARATH Protein CURVATURE THYLAKOID 1B, chloroplastic OS=Arabidopsis thaliana OX=3702 GN=CURT1B PE=1 SV=2 && PF14159:CAAD domains of cyanobacterial aminoacyl-tRNA synthetase	-
FxaC_23g24141	0.991834	1.09713	1.1741	1.41363	2.14966	1.35592	7.10687	7.16832	6.05464	10.448	6.27165	6.75141	FxaC_23g24141	Fvb6_2	16364504	16368807	+	1289	protein_coding	- && sp|Q9SR70|FK164_ARATH Peptidyl-prolyl cis-trans isomerase FKBP16-4, chloroplastic OS=Arabidopsis thaliana OX=3702 GN=FKBP16-4 PE=1 SV=1 && PF00254:FKBP-type peptidyl-prolyl cis-trans isomerase	FKBP_C
FxaC_20g01370	0.255015	0.225671	0.182956	3.27567	3.58236	3.66505	3.93632	4.20794	4.57137	41.4828	49.4276	34.6332	FxaC_20g01370	Fvb5_2	670311	671905	-	1504	protein_coding	- && sp|P51091|LDOX_MALDO Leucoanthocyanidin dioxygenase OS=Malus domestica OX=3750 GN=ANS PE=2 SV=1 && PF14226:non-haem dioxygenase in morphine synthesis N-terminal	-
FxaC_3g34250	1.01466	0.748257	1.4559	0	0.203623	0	15.3322	16.073	21.466	4.7989	2.94454	5.20951	FxaC_3g34250	Fvb1_3	20610900	20611277	+	378	protein_coding	- && sp|P80883|PETM_SPIOL Cytochrome b6-f complex subunit 7 (Fragment) OS=Spinacia oleracea OX=3562 GN=petM PE=1 SV=1 && PF08041:PetM family of cytochrome b6f complex subunit 7	-
FxaC_22g58920	0.670652	0.562246	0.79769	1.0248	0.850024	1.00221	2.92492	3.07526	3.19789	3.30847	3.15386	1.92917	FxaC_22g58920	Fvb6_3	36254230	36258878	+	3622	protein_coding	- && sp|Q9LZV4|STN8_ARATH Serine/threonine-protein kinase STN8, chloroplastic OS=Arabidopsis thaliana OX=3702 GN=STN8 PE=2 SV=1 && PF00069:Protein kinase domain	Pkinase
FxaC_21g24250	10.6396	10.4064	7.18508	4.77508	5.80903	4.12213	22.1725	22.9438	24.7092	10.8531	11.6451	10.744	FxaC_21g24250	Fvb6_1	11477386	11478869	+	1484	protein_coding	- && sp|Q9C9E1|SAU78_ARATH Auxin-responsive protein SAUR78 OS=Arabidopsis thaliana OX=3702 GN=SAUR78 PE=1 SV=1 && PF02519:Auxin responsive protein	Auxin_inducible
FxaC_17g11280	7.61093	10.5326	9.5846	8.24898	7.0194	7.19481	20.1675	23.4472	22.0458	16.2923	16.0272	14.8447	FxaC_17g11280	Fvb5_1	5293768	5296313	+	1579	protein_coding	- && sp|Q9SW18|CHLM_ARATH Magnesium protoporphyrin IX methyltransferase, chloroplastic OS=Arabidopsis thaliana OX=3702 GN=CHLM PE=1 SV=1 && PF07109:Magnesium-protoporphyrin IX methyltransferase C-terminus	-
FxaC_9g32611	1.25034	2.53566	2.07439	1.70507	1.50552	2.68452	9.90385	8.61369	11.0048	5.86876	6.01564	4.96997	FxaC_9g32611	Fvb3_4	18258623	18262773	+	1227	protein_coding	- && sp|P82869|CYP37_ARATH Peptidyl-prolyl cis-trans isomerase CYP37, chloroplastic OS=Arabidopsis thaliana OX=3702 GN=CYP37 PE=1 SV=3 && PF00160:Cyclophilin type peptidyl-prolyl cis-trans isomerase/CLD	Pro_isomerase
FxaC_10g17520	0.0986477	0	0.106159	0.104148	0.475121	0.207477	55.2015	52.2512	61.462	19.1714	17.4477	17.351	FxaC_10g17520	Fvb3_2	9080928	9082702	-	648	protein_coding	- && sp|P06183|PSBR_SOLTU Photosystem II 10 kDa polypeptide, chloroplastic OS=Solanum tuberosum OX=4113 GN=PSBR PE=2 SV=1 && PF04725:Photosystem II 10 kDa polypeptide PsbR	-
FxaC_10g49880	0.71678	0.403647	0.490866	1.71987	1.49075	1.91868	5.97136	7.93512	6.6928	5.65942	3.94122	3.43189	FxaC_10g49880	Fvb3_2	30546460	30548957	-	981	protein_coding	- && sp|O64750|PSA2_ARATH Protein PHOTOSYSTEM I ASSEMBLY 2, chloroplastic OS=Arabidopsis thaliana OX=3702 GN=PSA2 PE=1 SV=1 && -	-
FxaC_11g21920	1.89478	1.19137	1.66344	1.10549	0.840542	1.04871	10.2081	6.61507	9.42145	6.98907	5.16353	4.06305	FxaC_11g21920	Fvb3_3	11826264	11829267	+	1282	protein_coding	- && sp|Q9STS7|CHL_ARATH Chloroplastic lipocalin OS=Arabidopsis thaliana OX=3702 GN=CHL PE=1 SV=1 && PF08212:Lipocalin-like domain	Lipocalin_2
FxaC_7g37700	0.290709	0.571685	0.382367	0.17051	0.350039	0.169839	3.99919	3.35785	3.97492	2.41653	1.18405	0.930849	FxaC_7g37700	Fvb2_1	23340093	23343782	+	1979	protein_coding	- && sp|Q8W593|LGUC_ARATH Probable lactoylglutathione lyase, chloroplastic OS=Arabidopsis thaliana OX=3702 GN=At1g67280 PE=1 SV=1 && PF00903:Glyoxalase/Bleomycin resistance protein/Dioxygenase superfamily	Glyoxalase
FxaC_6g28820	0.267463	0.157791	0.863489	0.753002	0.751447	0	9.73449	8.0323	9.93458	4.9066	4.90217	4.78411	FxaC_6g28820	Fvb2_4	17826068	17827721	+	717	protein_coding	- && sp|Q9ZU82|RPH1_ARATH Protein RESISTANCE TO PHYTOPHTHORA 1, chloroplastic OS=Arabidopsis thaliana OX=3702 GN=RPH1 PE=2 SV=2 && -	-
FxaC_19g07330	12.2738	14.1052	13.6865	10.1144	11.6692	12.5568	5.82033	5.63594	6.02717	4.99069	5.11501	5.79483	FxaC_19g07330	Fvb5_4	3670027	3672444	+	2302	protein_coding	- && sp|A0A068Q721|C7113_PRUMU Cytochrome P450 71AP13 OS=Prunus mume OX=102107 GN=CYP71AP13 PE=2 SV=1 && PF00067:Cytochrome P450	p450
FxaC_2g10770	4.21917	4.56339	4.68458	3.60595	4.15289	4.40168	10.5768	12.2331	12.4594	9.58866	8.59227	7.5202	FxaC_2g10770	Fvb1_2	4839879	4843447	+	1909	protein_coding	- && sp|P48627|FAD6C_BRANA Omega-6 fatty acid desaturase, chloroplastic OS=Brassica napus OX=3708 PE=1 SV=1 && PF00487:Fatty acid desaturase	-
FxaC_9g12880	3.35774	3.47595	3.74977	2.64199	2.9369	2.53167	9.8202	9.25163	9.88339	6.94606	6.35739	7.33435	FxaC_9g12880	Fvb3_4	6680233	6686420	+	2018	protein_coding	- && sp|Q9FY06|PPF1_PEA Inner membrane protein PPF-1, chloroplastic OS=Pisum sativum OX=3888 GN=PPF-1 PE=2 SV=2 && PF02096:60Kd inner membrane protein	-
FxaC_17g36520	2.24597	2.29331	1.48738	2.64479	2.49631	2.99776	12.1268	11.1181	13.3087	8.6168	8.23299	7.55401	FxaC_17g36520	Fvb5_1	18536334	18538750	-	740	protein_coding	- && sp|Q9M812|CUT1C_ARATH Protein CURVATURE THYLAKOID 1C, chloroplastic OS=Arabidopsis thaliana OX=3702 GN=CURT1C PE=1 SV=1 && PF14159:CAAD domains of cyanobacterial aminoacyl-tRNA synthetase	-
FxaC_1g30300	0.477439	0.453798	0.361559	0.336039	0.149042	0.632245	2.63753	2.66105	2.22744	2.0832	2.05803	2.05591	FxaC_1g30300	Fvb1_4	15171920	15179473	+	3615	protein_coding	- && sp|Q94AQ6|SIR4_ARATH NAD-dependent protein deacylase SRT2 OS=Arabidopsis thaliana OX=3702 GN=SRT2 PE=2 SV=1 && PF13966:zinc-binding in reverse transcriptase	-
FxaC_13g02150	4.71327	5.47434	4.43815	4.72726	5.74612	5.20432	14.3016	15.4573	16.1558	14.2869	15.9815	13.9339	FxaC_13g02150	Fvb4_3	956510	958297	-	1085	protein_coding	- && sp|Q9FUS8|GSTUH_ARATH Glutathione S-transferase U17 OS=Arabidopsis thaliana OX=3702 GN=GSTU17 PE=2 SV=1 && PF02798:Glutathione S-transferase, N-terminal domain|PF00043:Glutathione S-transferase, C-terminal domain	GST_N
FxaC_16g17070	2.11153	3.02903	3.20516	32.6879	28.984	31.5777	7.84393	7.54784	10.0577	77.9431	82.5347	73.9917	FxaC_16g17070	Fvb4_1	12481971	12487192	+	2876	protein_coding	- && sp|O78328|DXS_CAPAN Probable 1-deoxy-D-xylulose-5-phosphate synthase, chloroplastic OS=Capsicum annuum OX=4072 GN=TKT2 PE=2 SV=1 && PF02779:Transketolase, pyrimidine binding domain|PF13292:1-deoxy-D-xylulose-5-phosphate synthase|PF02780:Transketolase	-
FxaC_10g43150	0.685676	1.57211	1.07329	1.382	1.23842	1.24547	5.77301	6.54166	5.25478	6.67349	6.96916	6.25623	FxaC_10g43150	Fvb3_2	26825651	26830733	-	2051	protein_coding	- && sp|Q6NQ88|DDB2_ARATH Protein DAMAGED DNA-BINDING 2 OS=Arabidopsis thaliana OX=3702 GN=DDB2 PE=1 SV=1 && -	-
FxaC_17g01073	0.099725	0.0294166	0.0715458	0.105285	0.160103	0.139828	4.05084	3.68601	5.05698	2.20106	3.50328	2.14714	FxaC_17g01073	Fvb5_1	506008	509107	-	1923	protein_coding	- && sp|Q9SB00|PHR_ARATH Deoxyribodipyrimidine photo-lyase OS=Arabidopsis thaliana OX=3702 GN=PHR1 PE=2 SV=1 && PF00875:DNA photolyase	-
FxaC_1g05230	0.327954	0.193478	0.294106	0.0288533	0.164535	0.229919	3.01066	2.97632	2.67462	1.59808	0.651177	0.488843	FxaC_1g05230	Fvb1_4	2211108	2216185	+	2339	protein_coding	- && sp|Q8VYL1|KAD5_ARATH Adenylate kinase 5, chloroplastic OS=Arabidopsis thaliana OX=3702 GN=At5g35170 PE=1 SV=1 && PF00406:Adenylate kinase|PF09353:Domain of unknown function (DUF1995)	ADK
FxaC_16g10520	3.17031	3.03453	4.80425	3.41537	3.73942	3.06175	13.6873	13.3877	16.8642	7.78916	7.47084	9.83697	FxaC_16g10520	Fvb4_1	8049113	8051535	-	988	protein_coding	- && sp|Q8VZ55|RK35_ARATH 50S ribosomal protein L35, chloroplastic OS=Arabidopsis thaliana OX=3702 GN=RPL35 PE=1 SV=1 && PF01632:Ribosomal protein L35	-
FxaC_4g14670	3.14518	2.14387	3.47616	3.50003	4.35001	3.2181	9.94438	10.9827	10.2547	7.41938	12.6977	11.2347	FxaC_4g14670	Fvb1_1	13558810	13560765	+	1504	protein_coding	- && sp|Q9LV93|AB5F_ARATH ABC transporter F family member 5 OS=Arabidopsis thaliana OX=3702 GN=ABCF5 PE=2 SV=1 && PF12848:ABC transporter|PF00005:ABC transporter	ABC_tran
FxaC_24g03790	1.71906	1.29589	2.67217	1.54604	2.14656	1.80778	10.8622	10.2117	9.80922	4.27052	4.37606	3.73289	FxaC_24g03790	Fvb6_4	1624489	1626011	+	1004	protein_coding	- && sp|P82190|RK27_SPIOL 50S ribosomal protein L27, chloroplastic OS=Spinacia oleracea OX=3562 GN=RPL27 PE=1 SV=2 && PF01016:Ribosomal L27 protein	-
FxaC_21g05410	2.20789	3.02379	2.31944	2.77499	2.72179	2.92993	10.6084	10.0448	9.83093	7.14238	6.64816	5.48507	FxaC_21g05410	Fvb6_1	2446525	2447952	+	1216	protein_coding	- && sp|Q9M3C6|PSA3C_ARATH Photosystem I assembly factor PSA3, chloroplastic OS=Arabidopsis thaliana OX=3702 GN=PSA3 PE=1 SV=1 && -	-
FxaC_16g04120	0.216397	0.268096	0.209588	0.0228462	0.13028	0.0227564	2.194	2.18528	2.57908	1.1165	1.30885	1.29023	FxaC_16g04120	Fvb4_1	2936327	2943535	+	2954	protein_coding	- && sp|O53732|UFAA1_MYCTU Tuberculostearic acid methyltransferase UfaA1 OS=Mycobacterium tuberculosis (strain ATCC 25618 / H37Rv) OX=83332 GN=ufaA1 PE=1 SV=3 && PF02353:Mycolic acid cyclopropane synthetase|PF13450:NAD(P)-binding Rossmann-like domain	-
novel.482	71.1426	69.6224	76.4473	47.0537	42.201	54.02	34.7798	36.8745	26.8643	15.3842	16.8744	18.4017	-	Fvb2_2	21456196	21456806	+	611	-	- && O22822.1 RecName: Full=UDP-glycosyltransferase 74F2; AltName: Full=AtSGT1; AltName: Full=Salicylic acid glucosyltransferase 1 && -	-
FxaC_18g35900	3.05563	2.27138	2.69641	3.54859	2.94339	2.63492	11.0814	13.4924	10.1852	6.41132	7.61664	8.07694	FxaC_18g35900	Fvb5_3	22255393	22257243	+	1046	protein_coding	- && sp|Q9MAP3|RK11_ARATH 50S ribosomal protein L11, chloroplastic OS=Arabidopsis thaliana OX=3702 GN=RPL11 PE=2 SV=1 && PF00298:Ribosomal protein L11, RNA binding domain|PF03946:Ribosomal protein L11, N-terminal domain	-
FxaC_22g52310	1.26833	1.85995	1.36491	1.07124	1.30901	1.4481	6.8889	6.13501	6.67154	3.30314	4.11793	3.56503	FxaC_22g52310	Fvb6_3	32520895	32525202	-	1764	protein_coding	- && sp|F4JZG9|TERC_ARATH Thylakoid membrane protein TERC, chloroplastic OS=Arabidopsis thaliana OX=3702 GN=TERC PE=1 SV=1 && PF03741:Integral membrane protein TerC family	-
FxaC_12g01960	0.11015	0.0649836	0	0.0969095	0.26526	0.27028	2.25505	1.6358	1.90338	1.40501	1.64874	2.07971	FxaC_12g01960	Fvb3_1	1121384	1127451	+	3482	protein_coding	- && sp|Q60EW9|FTIP7_ORYSJ FT-interacting protein 7 OS=Oryza sativa subsp. japonica OX=39947 GN=FTIP7 PE=1 SV=1 && PF08372:Plant phosphoribosyltransferase C-terminal|PF00168:C2 domain|PF04755:PAP_fibrillin	C2
FxaC_17g17941	2.33786	1.89152	1.90488	0.0705202	0.361926	0.24585	7.45603	6.77843	7.47551	6.3183	3.45854	3.71709	FxaC_17g17941	Fvb5_1	8434085	8435998	-	1914	protein_coding	- && sp|Q8LDR0|DOF54_ARATH Dof zinc finger protein DOF5.4 OS=Arabidopsis thaliana OX=3702 GN=DOF5.4 PE=2 SV=2 && PF02701:Dof domain, zinc finger	zf-Dof
FxaC_27g47470	0.123524	0.382587	0.232628	0.358631	0.148734	0	3.9137	3.21023	2.78281	2.44308	1.7829	2.94597	FxaC_27g47470	Fvb7_1	29393102	29396209	+	2070	protein_coding	- && sp|Q9ZNX9|SIGE_ARATH RNA polymerase sigma factor sigE, chloroplastic/mitochondrial OS=Arabidopsis thaliana OX=3702 GN=SIGE PE=1 SV=1 && PF04542:Sigma-70 region 2|PF04539:Sigma-70 region 3|PF04545:Sigma-70, region 4	Sigma70_r4
FxaC_11g00311	0.0419447	0.0742365	0.0902773	0.13285	0.555555	0.220546	6.33813	5.60617	5.69002	4.61684	6.30398	6.7107	FxaC_11g00311	Fvb3_3	125712	131674	-	1524	protein_coding	- && sp|O64770|Y1649_ARATH G-type lectin S-receptor-like serine/threonine-protein kinase At1g61490 OS=Arabidopsis thaliana OX=3702 GN=At1g61490 PE=3 SV=1 && PF07714:Protein tyrosine kinase|PF00069:Protein kinase domain	Pkinase
FxaC_19g34950	1.72417	1.85001	1.62353	1.57001	2.28366	1.94913	5.02159	5.50511	5.72203	4.39235	4.32543	5.14004	FxaC_19g34950	Fvb5_4	20916726	20920647	-	2966	protein_coding	- && sp|P93111|HEM11_CUCSA Glutamyl-tRNA reductase 1, chloroplastic OS=Cucumis sativus OX=3659 GN=HEMA1 PE=2 SV=1 && PF00745:Glutamyl-tRNAGlu reductase, dimerisation domain|PF01488:Shikimate / quinate 5-dehydrogenase|PF05201:Glutamyl-tRNAGlu reductase, N-	-
novel.2211	3.08875	4.60508	4.55237	3.33186	3.31487	2.08305	0.0654602	0	0.162657	0.202093	0.0923018	0	-	Fvb6_3	33015020	33018293	+	1904	-	- && Q94AA1.1 RecName: Full=UNC93-like protein 3 && -	-
FxaC_7g43930	0.59566	0.776807	0.168689	0.330985	0.264241	0.230778	9.56624	10.4289	9.93348	9.70521	9.07875	8.90996	FxaC_7g43930	Fvb2_1	26419121	26421330	-	2039	protein_coding	- && sp|O49931|TIC55_PEA Protein TIC 55, chloroplastic OS=Pisum sativum OX=3888 GN=TIC55 PE=1 SV=1 && PF08417:Pheophorbide a oxygenase|PF00355:Rieske [2Fe-2S] domain	-
FxaC_11g24740	2.10988	1.58956	2.30123	0.18061	0.343308	0.449749	7.56045	7.19817	6.13322	1.44656	1.56773	3.51328	FxaC_11g24740	Fvb3_3	13820312	13824860	+	2242	protein_coding	- && - && -	-
FxaC_19g36610	0.760061	0.950921	0.733323	0.387384	0.410252	0.496107	3.98591	4.7485	3.70776	7.88816	7.97411	5.93813	FxaC_19g36610	Fvb5_4	21979025	21982537	-	2439	protein_coding	- && sp|Q6Z8L2|LAC9_ORYSJ Putative laccase-9 OS=Oryza sativa subsp. japonica OX=39947 GN=LAC9 PE=3 SV=1 && PF07731:Multicopper oxidase	-
FxaC_14g06080	1.76646	1.4655	1.54454	1.39871	0.265871	1.16101	12.2699	12.898	12.4094	4.65197	7.68937	7.78945	FxaC_14g06080	Fvb4_4	2977633	2978211	+	579	protein_coding	- && - && PF03703:Bacterial PH domain	-
FxaC_23g54750	0.060764	0.322632	0.130782	0	0.14633	0	6.45691	5.95576	6.47661	1.3063	0.946649	1.44918	FxaC_23g54750	Fvb6_2	32305204	32306255	-	1052	protein_coding	- && sp|Q9LR64|PB27A_ARATH Photosystem II repair protein PSB27-H1, chloroplastic OS=Arabidopsis thaliana OX=3702 GN=PSB27-1 PE=1 SV=1 && PF13326:Photosystem II Pbs27	-
FxaC_24g17090	0.0787238	0	0.0847184	0	0.0947902	0.0413931	8.67235	5.96242	6.06432	0.473873	1.22645	0.352033	FxaC_24g17090	Fvb6_4	8709220	8711729	-	1624	protein_coding	- && sp|P46275|F16P1_PEA Fructose-1,6-bisphosphatase, chloroplastic OS=Pisum sativum OX=3888 GN=FBP PE=1 SV=2 && PF00316:Fructose-1-6-bisphosphatase, N-terminal domain	-
FxaC_26g21820	0	0	0	0	0	0	3.49924	3.61023	4.14225	2.39887	2.62628	3.17896	FxaC_26g21820	Fvb7_3	10808176	10817346	-	6714	protein_coding	- && sp|Q9SYX2|SPA1_ARATH Protein SUPPRESSOR OF PHYA-105 1 OS=Arabidopsis thaliana OX=3702 GN=SPA1 PE=1 SV=1 && PF07714:Protein tyrosine kinase	Pkinase_Tyr
FxaC_9g10200	1.09835	0.194392	0.945585	0	0	0	22.0576	19.5734	24.6908	6.98921	7.44843	2.83777	FxaC_9g10200	Fvb3_4	5194483	5194773	+	291	protein_coding	- && - && -	-
FxaC_22g18130	1.03278	1.97219	1.4039	0.688651	1.50536	0.628782	7.84275	7.64185	9.90197	3.08501	5.081	5.29353	FxaC_22g18130	Fvb6_3	9161158	9165119	+	1176	protein_coding	- && sp|Q41951|TIP21_ARATH Aquaporin TIP2-1 OS=Arabidopsis thaliana OX=3702 GN=TIP2-1 PE=1 SV=2 && PF00230:Major intrinsic protein	-
FxaC_11g47810	2.6941	3.81456	2.47754	2.58574	3.24393	3.50278	11.1743	10.0387	13.1949	6.23406	7.04766	6.66863	FxaC_11g47810	Fvb3_3	29443053	29446225	-	1305	protein_coding	- && - && PF01029:NusB family	-
FxaC_4g14921	2.17697	1.94398	1.61862	0.77308	0.953184	1.0406	5.38289	5.40784	6.55835	2.73995	2.93811	3.38262	FxaC_4g14921	Fvb1_1	13779267	13790489	+	3230	protein_coding	- && sp|Q93Y08|AB1K8_ARATH Protein ACTIVITY OF BC1 COMPLEX KINASE 8, chloroplastic OS=Arabidopsis thaliana OX=3702 GN=ABC1K8 PE=2 SV=1 && PF03109:ABC1 family	ABC1
FxaC_22g68541	0.175829	0.466791	0.357412	0.536272	0.37638	0.369806	2.39978	2.66921	2.42308	2.55358	2.13054	2.62088	FxaC_22g68541	Fvb6_3	41060596	41069292	+	3272	protein_coding	- && sp|Q9ZVN2|Y1457_ARATH Acyltransferase-like protein At1g54570, chloroplastic OS=Arabidopsis thaliana OX=3702 GN=At1g54570 PE=1 SV=1 && PF03982:Diacylglycerol acyltransferase|PF12146:Serine aminopeptidase, S33	-
FxaC_2g08890	1.59278	2.25521	2.45683	2.97081	2.62106	1.95414	8.74731	10.7757	8.84857	5.75259	7.39559	4.43179	FxaC_2g08890	Fvb1_2	4073410	4075375	-	1204	protein_coding	- && sp|O22773|TL16_ARATH Thylakoid lumenal 16.5 kDa protein, chloroplastic OS=Arabidopsis thaliana OX=3702 GN=At4g02530 PE=1 SV=3 && -	-
FxaC_21g55501	2.62197	1.99543	3.44239	4.26297	3.09394	5.34912	12.116	11.1623	9.60349	10.9578	12.735	12.2459	FxaC_21g55501	Fvb6_1	28781590	28782808	-	1219	protein_coding	- && sp|Q39963|PDX1_HEVBR Probable pyridoxal 5'-phosphate synthase subunit PDX1 OS=Hevea brasiliensis OX=3981 GN=PDX1 PE=2 SV=1 && PF01680:SOR/SNZ family	-
FxaC_23g08200	0.583894	0.763828	0.874234	0.964877	0.703059	1.09457	4.30633	4.29792	3.22245	2.48868	2.37301	2.80023	FxaC_23g08200	Fvb6_2	4986237	4991856	-	2518	protein_coding	- && sp|Q944I4|GLYK_ARATH D-glycerate 3-kinase, chloroplastic OS=Arabidopsis thaliana OX=3702 GN=GLYK PE=1 SV=2 && -	-
FxaC_4g14750	3.2858	3.24757	4.04114	5.40623	3.18566	4.39773	10.6082	11.1112	10.6266	11.2654	9.26814	7.9721	FxaC_4g14750	Fvb1_1	13637213	13641811	-	1498	protein_coding	- && sp|Q9LV93|AB5F_ARATH ABC transporter F family member 5 OS=Arabidopsis thaliana OX=3702 GN=ABCF5 PE=2 SV=1 && PF00005:ABC transporter|PF12848:ABC transporter	ABC_tran
FxaC_5g40010	11.2488	13.1131	13.2694	1.02773	0.651181	1.70615	1.26534	1.28502	1.9913	0	0	0	FxaC_5g40010	Fvb2_2	20981123	20981811	-	591	protein_coding	- && sp|Q9SN23|LBD38_ARATH LOB domain-containing protein 38 OS=Arabidopsis thaliana OX=3702 GN=LBD38 PE=1 SV=1 && PF03195:Lateral organ boundaries (LOB) domain	-
FxaC_15g16960	5.1538	3.82516	3.75713	4.73907	4.2038	3.32179	13.9385	18.4348	22.0696	10.4363	11.4267	6.77352	FxaC_15g16960	Fvb4_2	8176736	8178542	-	769	protein_coding	- && sp|Q9SX68|RK18_ARATH 50S ribosomal protein L18, chloroplastic OS=Arabidopsis thaliana OX=3702 GN=RPL18 PE=2 SV=1 && PF00861:Ribosomal L18 of archaea, bacteria, mitoch. and chloroplast	-
FxaC_16g30270	1.59568	1.58323	1.82125	3.21614	1.97955	2.23736	6.92947	7.46811	9.79233	7.44288	6.24804	6.15043	FxaC_16g30270	Fvb4_1	19506410	19508433	+	1322	protein_coding	- && sp|Q9FUS8|GSTUH_ARATH Glutathione S-transferase U17 OS=Arabidopsis thaliana OX=3702 GN=GSTU17 PE=2 SV=1 && PF02798:Glutathione S-transferase, N-terminal domain|PF00043:Glutathione S-transferase, C-terminal domain	GST_N
FxaC_5g21680	1.73003	1.82478	1.84296	2.02943	2.18831	1.70905	4.73604	5.24223	4.96129	4.56825	5.30079	4.3587	FxaC_5g21680	Fvb2_2	10404439	10412597	-	3658	protein_coding	- && sp|B9HQZ6|SYAP_POPTR Alanine--tRNA ligase, chloroplastic/mitochondrial OS=Populus trichocarpa OX=3694 GN=POPTRDRAFT_821063 PE=3 SV=1 && PF01411:tRNA synthetases class II (A)|PF07973:Threonyl and Alanyl tRNA synthetase second additional domain|PF02272	-
FxaC_24g51860	1.45224	1.68397	1.58977	1.74469	1.56773	1.57985	5.5166	5.20578	5.3133	4.4139	3.76313	2.33886	FxaC_24g51860	Fvb6_4	31159137	31161689	+	2553	protein_coding	- && sp|O23053|ARAS2_ARATH Probable membrane metalloprotease ARASP2, chloroplastic OS=Arabidopsis thaliana OX=3702 GN=ARASP2 PE=2 SV=1 && PF17820:PDZ domain|PF02163:Peptidase family M50	Peptidase_M50
FxaC_2g20130	1.78116	1.5762	1.7748	1.11435	1.50921	2.15056	10.8687	7.83745	9.78	4.4815	5.13867	5.30992	FxaC_2g20130	Fvb1_2	9337538	9338506	+	969	protein_coding	- && - && -	-
FxaC_21g53300	6.14651	7.04927	6.29705	5.08754	6.45361	4.96412	15.4836	18.5968	16.6285	18.6473	17.349	18.5192	FxaC_21g53300	Fvb6_1	27615754	27619473	+	1300	protein_coding	- && - && -	-
FxaC_21g31420	1.17651	0.208227	0.928472	0.745264	0.75553	1.48467	10.0168	10.2502	6.992	6.34001	6.82845	4.91032	FxaC_21g31420	Fvb6_1	15410822	15417734	+	815	protein_coding	- && sp|Q9SSR1|Y1259_ARATH DCC family protein At1g52590, chloroplastic OS=Arabidopsis thaliana OX=3702 GN=At1g52590 PE=2 SV=1 && PF04134:Protein of unknown function, DUF393	-
FxaC_1g09980	0.169409	0.0499719	0.182309	0	0.0679944	0.0593838	5.00967	6.26165	7.55099	2.23373	4.50224	3.7036	FxaC_1g09980	Fvb1_4	4110291	4111915	-	1132	protein_coding	- && sp|Q6QPJ6|PRXQ_POPJC Peroxiredoxin Q, chloroplastic OS=Populus jackii OX=640484 GN=PRXQ PE=1 SV=1 && PF00578:AhpC/TSA family	-
FxaC_6g24650	0	0.0515663	0.125417	0	0	0.183835	12.3841	12.7498	14.2852	6.46402	9.98599	8.16468	FxaC_6g24650	Fvb2_4	15628450	15630019	+	1097	protein_coding	- && sp|Q0JG75|PSB28_ORYSJ Photosystem II reaction center PSB28 protein, chloroplastic OS=Oryza sativa subsp. japonica OX=39947 GN=PSB28 PE=2 SV=2 && PF03912:Psb28 protein	-
FxaC_12g05630	2.38014	2.92689	2.7277	0.848493	0.893265	0.845157	7.74456	7.6508	10.1536	8.16032	8.75314	6.35838	FxaC_12g05630	Fvb3_1	3133295	3136230	+	2068	protein_coding	- && sp|Q682S0|RPT2_ARATH Root phototropism protein 2 OS=Arabidopsis thaliana OX=3702 GN=RPT2 PE=1 SV=2 && PF00651:BTB/POZ domain|PF03000:NPH3 family	BTB
FxaC_18g27860	0.963674	1.13705	0.725938	1.96698	1.35374	1.45255	4.72866	4.99303	4.60659	5.24832	4.65115	4.02202	FxaC_18g27860	Fvb5_3	18219846	18223970	+	1990	protein_coding	- && sp|Q9FR44|PEAM1_ARATH Phosphoethanolamine N-methyltransferase 1 OS=Arabidopsis thaliana OX=3702 GN=NMT1 PE=1 SV=1 && PF08241:Methyltransferase domain|PF13489:Methyltransferase domain	Methyltransf_11
FxaC_14g22120	0.235014	0.0693238	0.126455	0.330823	0.330139	0.247141	3.36029	3.29622	5.0478	3.60399	2.33319	1.98507	FxaC_14g22120	Fvb4_4	11487792	11490715	+	1632	protein_coding	- && sp|O78328|DXS_CAPAN Probable 1-deoxy-D-xylulose-5-phosphate synthase, chloroplastic OS=Capsicum annuum OX=4072 GN=TKT2 PE=2 SV=1 && PF02779:Transketolase, pyrimidine binding domain|PF13292:1-deoxy-D-xylulose-5-phosphate synthase|PF02780:Transketolase	-
FxaC_14g26610	0.945744	0.665732	0.809582	0.385774	0.388213	0.406861	3.54128	3.21332	4.26957	0.942646	1.79249	1.38835	FxaC_14g26610	Fvb4_4	14635640	14647277	-	2974	protein_coding	- && sp|Q9LK39|AAE16_ARATH Probable acyl-activating enzyme 16, chloroplastic OS=Arabidopsis thaliana OX=3702 GN=AAE16 PE=2 SV=1 && PF00501:AMP-binding enzyme	AMP-binding
FxaC_7g14080	0.34437	0.266651	0.231621	0.136339	0.310988	0.407409	4.3224	4.04869	3.67052	1.3696	1.69628	0.64164	FxaC_7g14080	Fvb2_1	9663514	9664998	+	1485	protein_coding	- && sp|O22265|SR43C_ARATH Signal recognition particle 43 kDa protein, chloroplastic OS=Arabidopsis thaliana OX=3702 GN=CAO PE=1 SV=2 && PF00385:Chromo (CHRromatin Organisation MOdifier) domain|PF12796:Ankyrin repeats (3 copies)	Chromo
FxaC_11g39290	0.667196	0.140577	0.239334	0.301884	0.0382553	0.300697	13.7211	10.2229	12.7759	7.7864	3.81416	3.56761	FxaC_11g39290	Fvb3_3	24660179	24662190	-	2012	protein_coding	- && sp|P27495|CB24_TOBAC Chlorophyll a-b binding protein 40, chloroplastic OS=Nicotiana tabacum OX=4097 GN=CAB40 PE=2 SV=1 && PF00504:Chlorophyll A-B binding protein	-
FxaC_12g11100	6.13031	6.29456	4.83453	2.07503	2.42291	2.55898	14.5074	15.0111	17.5481	3.58145	5.44639	5.81281	FxaC_12g11100	Fvb3_1	6814811	6818680	+	1366	protein_coding	- && sp|Q2KIP8|HACD2_BOVIN Very-long-chain (3R)-3-hydroxyacyl-CoA dehydratase 2 OS=Bos taurus OX=9913 GN=HACD2 PE=2 SV=2 && PF04387:Protein tyrosine phosphatase-like protein, PTPLA	-
FxaC_7g37280	5.96025	3.47233	5.23819	4.45724	3.05008	3.02945	15.3979	15.0965	14.9676	24.4308	24.2153	19.9896	FxaC_7g37280	Fvb2_1	23124500	23125786	-	1287	protein_coding	- && - && PF07911:Protein of unknown function (DUF1677)	-
FxaC_4g34930	31.1848	34.7839	30.3761	8.62785	9.90041	7.8558	17.2536	14.3948	14.6227	3.79395	3.44593	5.03197	FxaC_4g34930	Fvb1_1	25108703	25110584	-	1275	protein_coding	- && sp|Q9SQR3|D14_ARATH Strigolactone esterase D14 OS=Arabidopsis thaliana OX=3702 GN=D14 PE=1 SV=1 && PF12697:Alpha/beta hydrolase family	-
FxaC_26g16350	0.412821	0.59013	0.136694	0.16763	0.0764726	0.267153	3.59111	3.39545	3.93856	2.12996	1.45506	0.757346	FxaC_26g16350	Fvb7_3	7701129	7704214	+	2013	protein_coding	- && sp|P82538|PPL1_ARATH PsbP-like protein 1, chloroplastic OS=Arabidopsis thaliana OX=3702 GN=PPL1 PE=1 SV=1 && PF01789:PsbP	-
FxaC_10g50541	0.648188	1.17452	0.996494	0.162935	0.222993	0.227213	4.6039	4.73663	4.84514	2.09685	1.07488	1.34958	FxaC_10g50541	Fvb3_2	30827788	30831646	+	2071	protein_coding	- && sp|Q8W496|PTC52_ARATH Protochlorophyllide-dependent translocon component 52, chloroplastic OS=Arabidopsis thaliana OX=3702 GN=PTC52 PE=2 SV=1 && PF08417:Pheophorbide a oxygenase|PF00355:Rieske [2Fe-2S] domain	-
FxaC_7g07560	0	0	0	0.0296389	0	0.0590448	9.68845	8.42165	9.73848	5.16619	6.92062	5.21681	FxaC_7g07560	Fvb2_1	5162283	5170206	+	2277	protein_coding	- && sp|Q9FRX6|AS1_ANTMA Aureusidin synthase OS=Antirrhinum majus OX=4151 GN=AS1 PE=1 SV=1 && PF12143:Protein of unknown function (DUF_B2219)|PF00264:Common central domain of tyrosinase|PF12142:Polyphenol oxidase middle domain	-
FxaC_19g07360	4.72965	4.70535	5.43755	4.65219	3.32497	3.89248	12.2001	10.5285	13.407	7.52795	8.50715	9.02041	FxaC_19g07360	Fvb5_4	3697100	3700482	+	2176	protein_coding	- && sp|P19683|ROC4_NICSY 31 kDa ribonucleoprotein, chloroplastic OS=Nicotiana sylvestris OX=4096 PE=1 SV=1 && PF00076:RNA recognition motif. (a.k.a. RRM, RBD, or RNP domain)	RRM_1
FxaC_26g20820	0.118104	0	0.0635485	0.841649	0.60438	0.527844	2.87843	3.04014	4.66338	3.50381	5.27634	4.049	FxaC_26g20820	Fvb7_3	10287223	10289580	+	2165	protein_coding	- && sp|O49858|C82A3_SOYBN Cytochrome P450 82A3 OS=Glycine max OX=3847 GN=CYP82A3 PE=2 SV=1 && PF00067:Cytochrome P450	p450
FxaC_5g10490	2.65364	3.02255	3.50601	9.2924	8.44673	8.42698	0.256137	0.468218	0.407332	4.24752	4.04504	4.62123	FxaC_5g10490	Fvb2_2	4852487	4855712	+	2433	protein_coding	- && sp|Q5JK32|HAK5_ORYSJ Potassium transporter 5 OS=Oryza sativa subsp. japonica OX=39947 GN=HAK5 PE=2 SV=2 && PF02705:K+ potassium transporter	K_trans
FxaC_19g02690	0.191388	0.0423415	0.360433	0.303089	0.115224	0.100632	5.36421	3.45807	5.33166	3.0447	2.1924	2.32979	FxaC_19g02690	Fvb5_4	1368663	1371422	+	1336	protein_coding	- && sp|Q08733|PIP13_ARATH Aquaporin PIP1-3 OS=Arabidopsis thaliana OX=3702 GN=PIP1-3 PE=1 SV=1 && PF00230:Major intrinsic protein	-
novel.2804	0.217551	0.898417	0.351175	0.15312	0.174633	0.0381296	4.7366	4.59489	4.28626	1.9643	2.45887	3.06262	-	Fvb7_4	2099523	2102834	+	1763	-	- && F4JTB3.1 RecName: Full=Protein DETOXIFICATION 35; Short=AtDTX35; AltName: Full=Multidrug and toxic compound extrusion protein 35; Short=MATE protein 35; AltName: Full=Protein DETOXIFYING EFFLUX CARRIER 35; Short=Protein DTX5; AltName: Full=Protein FL	MatE
FxaC_10g41690	0.103772	0.0459158	0.111674	0.109558	0	0	6.82869	5.70203	6.98836	1.02621	1.66423	1.44369	FxaC_10g41690	Fvb3_2	25956201	25958022	+	1232	protein_coding	- && sp|Q9ZW13|TRNH6_ARATH Tropinone reductase homolog At2g29290 OS=Arabidopsis thaliana OX=3702 GN=At2g29290 PE=2 SV=1 && PF13561:Enoyl-(Acyl carrier protein) reductase	-
FxaC_6g04760	30.9225	21.673	15.6598	50.753	60.6214	61.5523	6.52313	5.91712	4.09156	14.8596	13.4546	19.5602	FxaC_6g04760	Fvb2_4	2770483	2771641	+	984	protein_coding	- && sp|C0HJG8|BSP_BOSSE Basic secretory protease (Fragments) OS=Boswellia serrata OX=613112 PE=1 SV=1 && PF04450:Peptidase of plants and bacteria	-
FxaC_20g17670	2.40409	1.97989	1.7796	1.78989	1.65652	1.68056	5.03964	5.11803	5.17064	3.56105	3.84596	3.60421	FxaC_20g17670	Fvb5_2	9491713	9499888	+	4600	protein_coding	- && sp|F4HYJ7|DEXH3_ARATH DExH-box ATP-dependent RNA helicase DExH3 OS=Arabidopsis thaliana OX=3702 GN=At1g48650 PE=3 SV=1 && PF07717:Oligonucleotide/oligosaccharide-binding (OB)-fold|PF00271:Helicase conserved C-terminal domain|PF04408:Helicase associat	HA2
FxaC_24g54330	3.01395	2.48106	3.92231	4.29199	4.30422	4.56995	12.2313	12.6297	13.2437	13.6218	9.63502	8.84577	FxaC_24g54330	Fvb6_4	32418915	32420271	-	912	protein_coding	- && sp|P82412|RRP3_SPIOL 30S ribosomal protein 3, chloroplastic OS=Spinacia oleracea OX=3562 GN=PSRP3 PE=1 SV=1 && PF04839:Plastid and cyanobacterial ribosomal protein (PSRP-3 / Ycf65)	-
FxaC_24g02490	0.397783	0.809626	0.770531	0.293973	0.622654	0.711128	4.53716	4.72588	4.85653	4.00212	2.44239	2.92511	FxaC_24g02490	Fvb6_4	1126822	1129166	+	1607	protein_coding	- && sp|P19682|ROC3_NICSY 28 kDa ribonucleoprotein, chloroplastic OS=Nicotiana sylvestris OX=4096 PE=1 SV=1 && PF00076:RNA recognition motif. (a.k.a. RRM, RBD, or RNP domain)	RRM_1
FxaC_7g30640	0.722529	0.852519	0.73435	0.805192	1.15998	1.28746	3.4045	3.31837	3.07269	5.38474	5.48104	4.52734	FxaC_7g30640	Fvb2_1	19384021	19390320	+	3185	protein_coding	- && sp|Q9FMA1|PP433_ARATH Pentatricopeptide repeat-containing protein At5g56310 OS=Arabidopsis thaliana OX=3702 GN=PCMP-E13 PE=2 SV=1 && PF03969:AFG1-like ATPase	AFG1_ATPase
FxaC_15g15200	0	0.0408435	0	0	0	0	28.2569	25.1779	29.2482	7.81873	5.32938	2.9812	FxaC_15g15200	Fvb4_2	7145942	7147777	+	1385	protein_coding	- && sp|P13869|CB12_PETHY Chlorophyll a-b binding protein, chloroplastic OS=Petunia hybrida OX=4102 PE=2 SV=1 && PF00504:Chlorophyll A-B binding protein	-
FxaC_27g37240	10.33	8.20755	8.36732	6.74292	5.41663	4.14665	20.5742	21.9939	21.9023	22.5894	20.7654	15.3425	FxaC_27g37240	Fvb7_1	24625674	24627587	-	1151	protein_coding	- && sp|Q4AE12|CFI2_FRAAN Chalcone--flavanone isomerase 2 OS=Fragaria ananassa OX=3747 GN=CHI2 PE=2 SV=1 && PF02431:Chalcone-flavanone isomerase	-
FxaC_8g17210	4.00636	5.12108	8.33544	0.657959	0.3216	0.468123	21.7853	23.6226	21.1355	8.03867	7.09824	6.19299	FxaC_8g17210	Fvb2_3	8565944	8566661	-	718	protein_coding	- && sp|Q9LYC8|GRXS6_ARATH Monothiol glutaredoxin-S6 OS=Arabidopsis thaliana OX=3702 GN=GRXS6 PE=3 SV=1 && PF00462:Glutaredoxin	-
FxaC_10g18260	0.050413	0.0446122	0.0542518	0	0	0	10.4683	8.435	13.4334	2.60107	2.72577	3.55685	FxaC_10g18260	Fvb3_2	9635656	9637999	-	1268	protein_coding	- && sp|Q9XF89|CB5_ARATH Chlorophyll a-b binding protein CP26, chloroplastic OS=Arabidopsis thaliana OX=3702 GN=LHCB5 PE=1 SV=1 && PF00504:Chlorophyll A-B binding protein	-
FxaC_10g50440	2.99618	3.0181	3.73884	3.24736	3.37738	2.37985	6.85173	7.28965	8.09188	9.96326	9.55171	8.29861	FxaC_10g50440	Fvb3_2	30778831	30785398	-	4011	protein_coding	- && sp|M4IRL9|CCL12_HUMLU Probable CoA ligase CCL12 OS=Humulus lupulus OX=3486 GN=CCL12 PE=2 SV=1 && PF13193:AMP-binding enzyme C-terminal domain|PF00501:AMP-binding enzyme	AMP-binding
FxaC_13g06620	0.349484	0.393616	0.307715	0.368969	0.459063	0.233875	2.97343	3.33423	3.26324	3.90686	3.81416	4.83048	FxaC_13g06620	Fvb4_3	2960121	2963843	-	2012	protein_coding	- && - && -	-
FxaC_5g08470	1.36196	1.86366	1.95422	2.68939	2.56616	2.70534	4.09389	5.01905	4.82665	9.95497	10.5744	8.20816	FxaC_5g08470	Fvb2_2	3917238	3923161	+	5069	protein_coding	- && sp|Q9C8E6|PMI1_ARATH Protein PLASTID MOVEMENT IMPAIRED 1 OS=Arabidopsis thaliana OX=3702 GN=PMI1 PE=1 SV=1 && PF10358:N-terminal C2 in EEIG1 and EHBP1 proteins	-
FxaC_9g42452	0.736873	2.33663	1.78421	0.777957	1.33089	1.5498	9.99724	8.87605	10.4721	3.22106	5.85246	3.53919	FxaC_9g42452	Fvb3_4	23170042	23173215	+	1041	protein_coding	- && sp|Q84JF5|PTA14_ARATH Protein PLASTID TRANSCRIPTIONALLY ACTIVE 14 OS=Arabidopsis thaliana OX=3702 GN=PTAC14 PE=1 SV=1 && PF00856:SET domain	SET
FxaC_25g09410	4.84193	4.37595	5.37692	2.88224	3.16314	3.03341	14.2614	14.1772	12.9769	5.97973	7.12789	7.62678	FxaC_25g09410	Fvb7_2	5645802	5647219	-	1241	protein_coding	- && sp|Q8LDU4|RCCR_ARATH Red chlorophyll catabolite reductase, chloroplastic OS=Arabidopsis thaliana OX=3702 GN=RCCR PE=1 SV=2 && PF06405:Red chlorophyll catabolite reductase (RCC reductase)	-
FxaC_10g20740	5.46573	5.57354	5.84298	4.8151	3.53032	4.79617	15.3149	12.8653	12.6616	15.6877	12.9037	12.3016	FxaC_10g20740	Fvb3_2	11211890	11216893	-	1766	protein_coding	- && sp|Q7T3C7|RT4I1_DANRE Reticulon-4-interacting protein 1 homolog, mitochondrial OS=Danio rerio OX=7955 GN=rtn4ip1 PE=2 SV=2 && PF13602:Zinc-binding dehydrogenase|PF08240:Alcohol dehydrogenase GroES-like domain	ADH_N
FxaC_19g20800	0	0.425965	0.207203	0.203277	0.231836	0.202477	9.38526	9.43593	10.8208	2.98026	3.35252	3.06132	FxaC_19g20800	Fvb5_4	10931735	10933164	-	664	protein_coding	- && sp|Q9LQL0|GCSH3_ARATH Glycine cleavage system H protein 3, mitochondrial OS=Arabidopsis thaliana OX=3702 GN=GDH3 PE=1 SV=1 && PF01597:Glycine cleavage H-protein	-
FxaC_17g01530	0.28006	0.0929379	0.263713	1.92189	2.0233	2.31929	2.49136	3.46591	4.47759	34.6493	30.5095	27.0301	FxaC_17g01530	Fvb5_1	746328	748460	-	1826	protein_coding	- && sp|P51091|LDOX_MALDO Leucoanthocyanidin dioxygenase OS=Malus domestica OX=3750 GN=ANS PE=2 SV=1 && PF03171:2OG-Fe(II) oxygenase superfamily|PF14226:non-haem dioxygenase in morphine synthesis N-terminal	2OG-FeII_Oxy
FxaC_24g05500	0.149588	0	0.0536594	0.263213	0	0	7.87483	6.31887	7.82705	5.05957	3.33573	3.31981	FxaC_24g05500	Fvb6_4	2574066	2575738	-	1282	protein_coding	- && - && PF10184:Uncharacterized conserved protein (DUF2358)	-
FxaC_22g61110	1.43043	1.41109	1.23653	1.26261	0.847061	1.01105	4.22922	5.64154	4.79433	3.6095	3.7607	3.8449	FxaC_22g61110	Fvb6_3	37353518	37357566	+	2726	protein_coding	- && - && -	-
FxaC_11g03591	0	0	0	0	0	0	2.86291	2.91754	3.43837	0.350737	0.523294	0.162124	FxaC_11g03591	Fvb3_3	1703132	1711983	-	6269	protein_coding	- && sp|P12331|CB22_ORYSJ Chlorophyll a-b binding protein 2, chloroplastic OS=Oryza sativa subsp. japonica OX=39947 GN=CAB2R PE=2 SV=2 && PF00504:Chlorophyll A-B binding protein	-
FxaC_3g04820	1.86299	1.7259	2.41208	1.32148	1.1216	1.74485	7.06612	6.62846	6.12066	3.6546	4.24151	3.99184	FxaC_3g04820	Fvb1_3	2179109	2182919	-	2196	protein_coding	- && sp|Q5N800|NYC1_ORYSJ Probable chlorophyll(ide) b reductase NYC1, chloroplastic OS=Oryza sativa subsp. japonica OX=39947 GN=NYC1 PE=1 SV=1 && PF00106:short chain dehydrogenase	adh_short
FxaC_27g49910	1.85841	1.71712	2.26461	0.836745	1.11884	1.17833	5.59504	6.98083	6.5409	2.93765	2.67984	1.22211	FxaC_27g49910	Fvb7_1	30551608	30555390	-	2339	protein_coding	- && sp|F4JTB3|DTX35_ARATH Protein DETOXIFICATION 35 OS=Arabidopsis thaliana OX=3702 GN=DTX35 PE=1 SV=1 && PF01554:MatE	MatE
FxaC_18g08330	1.67842	1.73991	1.57399	2.07577	0.894996	1.84068	5.00228	5.38869	5.36689	2.9897	3.71349	4.1697	FxaC_18g08330	Fvb5_3	5171873	5175486	-	2666	protein_coding	- && sp|P93111|HEM11_CUCSA Glutamyl-tRNA reductase 1, chloroplastic OS=Cucumis sativus OX=3659 GN=HEMA1 PE=2 SV=1 && PF00745:Glutamyl-tRNAGlu reductase, dimerisation domain|PF05201:Glutamyl-tRNAGlu reductase, N-terminal domain|PF01488:Shikimate / quinate	-
FxaC_5g37750	2.02864	2.44454	2.78695	2.91642	2.23477	2.7234	7.86866	8.63205	9.57748	8.35117	8.02966	5.23277	FxaC_5g37750	Fvb2_2	19826669	19831052	-	1481	protein_coding	- && sp|Q06396|ARF1_ORYSJ ADP-ribosylation factor 1 OS=Oryza sativa subsp. japonica OX=39947 GN=Os01g0813400 PE=2 SV=3 && -	-
FxaC_1g21080	3.67107	3.33806	4.16807	4.48022	5.4341	4.92304	0.361169	0.566853	0.489515	1.21639	1.60496	1.10445	FxaC_1g21080	Fvb1_4	9569800	9571892	+	1898	protein_coding	- && sp|P37821|1A1C_MALDO 1-aminocyclopropane-1-carboxylate synthase OS=Malus domestica OX=3750 GN=ACS-1 PE=1 SV=2 && PF00155:Aminotransferase class I and II	Aminotran_1_2
FxaC_15g00650	0.32908	0.0728034	0.531207	0	0.29718	0.0865154	7.37872	7.41204	7.33395	3.39578	2.03563	2.37085	FxaC_15g00650	Fvb4_2	351149	352229	+	777	protein_coding	- && sp|Q8RWM7|CCB3_ARATH Protein COFACTOR ASSEMBLY OF COMPLEX C SUBUNIT B CCB3, chloroplastic OS=Arabidopsis thaliana OX=3702 GN=CCB3 PE=1 SV=1 && PF02325:YGGT family	-
FxaC_19g02000	2.33111	2.44138	2.16339	1.76114	1.98282	2.49638	5.81691	6.33086	6.25824	5.77462	4.35094	4.6117	FxaC_19g02000	Fvb5_4	1020677	1026522	-	2989	protein_coding	- && - && PF00575:S1 RNA binding domain	S1
FxaC_1g02920	14.0598	12.1065	13.0907	2.07375	2.15764	2.28303	4.46809	3.88936	5.97696	0.474128	0.50528	1.02732	FxaC_1g02920	Fvb1_4	1225593	1227593	-	1855	protein_coding	- && - && PF01177:Asp/Glu/Hydantoin racemase	Asp_Glu_race
FxaC_7g38980	10.8585	8.89884	7.31606	7.62602	7.90161	6.75204	19.1925	24.0249	26.5326	29.5145	34.8284	28.8056	FxaC_7g38980	Fvb2_1	24039123	24041161	+	1354	protein_coding	- && sp|A0A4D6Q4S0|MYB2_CROXC Transcription factor MYB1 OS=Crocosmia x crocosmiiflora OX=1053288 GN=MYB2 PE=2 SV=1 && PF00249:Myb-like DNA-binding domain	Myb_DNA-binding
FxaC_24g24820	3.52336	4.89961	3.10226	4.7826	4.73829	4.71568	13.4272	10.6914	13.4344	14.362	7.58994	8.77582	FxaC_24g24820	Fvb6_4	13620946	13623770	-	1397	protein_coding	- && sp|Q8VYD8|ORLIK_ARATH Protein ORANGE-LIKE, chloroplastic OS=Arabidopsis thaliana OX=3702 GN=ORLIKE PE=1 SV=1 && -	-
FxaC_12g09790	0.162106	0.19127	0.232599	0.114096	0.325315	0.170471	4.3196	5.29624	4.60754	0.604057	2.03028	0.966528	FxaC_12g09790	Fvb3_1	5905869	5908373	-	1183	protein_coding	- && - && -	-
FxaC_6g08620	0.731058	0.543427	0.849664	0.401346	0.457733	0.307514	3.76303	3.67681	4.02355	2.46431	1.4739	1.04611	FxaC_6g08620	Fvb2_4	5537391	5541078	+	2186	protein_coding	- && sp|Q9XIA4|CCS1_ARATH Cytochrome c biogenesis protein CCS1, chloroplastic OS=Arabidopsis thaliana OX=3702 GN=CCS1 PE=1 SV=1 && PF05140:ResB-like family	-
FxaC_18g42480	0.123963	0.255965	0.0889351	0.130875	0.0995082	0.173814	3.50464	3.3546	4.04392	1.59898	2.27204	0.821233	FxaC_18g42480	Fvb5_3	25428628	25434072	+	1547	protein_coding	- && sp|Q94AX5|PAM71_ARATH Protein PAM71, chloroplastic OS=Arabidopsis thaliana OX=3702 GN=PAM71 PE=1 SV=2 && PF01169:Uncharacterized protein family UPF0016	-
FxaC_15g37750	0	0	0	0	0	0	10.3418	10.2314	11.9859	7.06891	5.66796	5.91268	FxaC_15g37750	Fvb4_2	23488278	23490504	-	1633	protein_coding	- && sp|Q9LTH7|ACH12_ARATH 1-aminocyclopropane-1-carboxylate oxidase homolog 12 OS=Arabidopsis thaliana OX=3702 GN=At5g59540 PE=2 SV=1 && PF03171:2OG-Fe(II) oxygenase superfamily|PF14226:non-haem dioxygenase in morphine synthesis N-terminal	2OG-FeII_Oxy
FxaC_5g10891	0.124244	0.329844	0.0668526	2.09875	3.59042	2.41713	4.90551	5.71985	6.62138	19.3381	13.2077	13.5811	FxaC_5g10891	Fvb2_2	5053223	5054816	+	1029	protein_coding	- && sp|O82256|COL13_ARATH Zinc finger protein CONSTANS-LIKE 13 OS=Arabidopsis thaliana OX=3702 GN=COL13 PE=1 SV=1 && PF00643:B-box zinc finger	zf-B_box
FxaC_2g31620	1.92781	1.40811	1.71237	1.19533	1.58434	1.73768	5.84698	5.84704	6.10801	3.28921	3.72966	5.23018	FxaC_2g31620	Fvb1_2	16413777	16416375	-	2089	protein_coding	- && - && PF07137:VDE lipocalin domain	-
FxaC_17g28600	2.27953	2.40351	2.42701	2.25301	2.21915	2.77968	6.21762	6.24231	7.1433	6.19342	4.4669	3.80749	FxaC_17g28600	Fvb5_1	13820677	13823312	-	2636	protein_coding	- && sp|Q9LS25|PP420_ARATH Pentatricopeptide repeat-containing protein At5g46580, chloroplastic OS=Arabidopsis thaliana OX=3702 GN=At5g46580 PE=2 SV=1 && PF13041:PPR repeat family|PF13812:Pentatricopeptide repeat domain	-
FxaC_7g40110	0.0826422	0	0.0444676	0.0872499	0	0.13036	8.54004	7.56831	7.36713	3.05582	1.93124	2.91538	FxaC_7g40110	Fvb2_1	24696918	24698464	+	1547	protein_coding	- && sp|Q9SGS4|CDSP_ARATH Thioredoxin-like protein CDSP32, chloroplastic OS=Arabidopsis thaliana OX=3702 GN=CDSP32 PE=1 SV=1 && PF00085:Thioredoxin	-
FxaC_14g14400	0.0981178	0	0	0.0517942	0.0590711	0	19.2263	14.5226	21.1062	7.42485	4.54081	3.26631	FxaC_14g14400	Fvb4_4	7094166	7095925	+	1303	protein_coding	- && sp|P13869|CB12_PETHY Chlorophyll a-b binding protein, chloroplastic OS=Petunia hybrida OX=4102 PE=2 SV=1 && PF00504:Chlorophyll A-B binding protein	-
FxaC_5g18130	0.892997	0.724389	1.30802	2.85455	3.04653	3.05201	4.08683	4.34687	4.13414	12.6918	12.9119	12.4728	FxaC_5g18130	Fvb2_2	8502103	8505516	-	2577	protein_coding	- && sp|Q5JJY4|P2C04_ORYSJ Protein kinase and PP2C-like domain-containing protein OS=Oryza sativa subsp. japonica OX=39947 GN=Os01g0541900 PE=2 SV=1 && PF00481:Protein phosphatase 2C|PF00069:Protein kinase domain	PP2C
FxaC_15g09420	0.133942	0.474118	0.342335	0.176762	0.141118	0.281708	2.26878	1.92282	2.61193	0.417524	0.721137	0.915068	FxaC_15g09420	Fvb4_2	4384908	4391177	+	3818	protein_coding	- && sp|Q9LI74|CHUP1_ARATH Protein CHUP1, chloroplastic OS=Arabidopsis thaliana OX=3702 GN=CHUP1 PE=1 SV=1 && -	-
FxaC_27g05600	2.75983	2.80531	2.48837	2.71684	3.86195	3.29445	7.96246	8.30786	8.45622	9.23637	5.84442	5.29971	FxaC_27g05600	Fvb7_1	4092433	4094926	-	1714	protein_coding	- && sp|Q43082|HEM3_PEA Porphobilinogen deaminase, chloroplastic OS=Pisum sativum OX=3888 GN=HEMC PE=1 SV=1 && PF01379:Porphobilinogen deaminase, dipyromethane cofactor binding domain|PF03900:Porphobilinogen deaminase, C-terminal domain	-
FxaC_22g12140	0	0	0	0	0	0	10.5566	11.1963	12.5657	1.80227	3.00107	1.17152	FxaC_22g12140	Fvb6_3	5775068	5783299	+	1464	protein_coding	- && sp|Q9SLN8|DBR_TOBAC 2-alkenal reductase (NADP(+)-dependent) OS=Nicotiana tabacum OX=4097 GN=DBR PE=1 SV=1 && PF00107:Zinc-binding dehydrogenase|PF16884:N-terminal domain of oxidoreductase	ADH_zinc_N
FxaC_21g17490	1.04742	0.981424	1.19349	0.650485	0.927345	1.10148	4.59502	4.39199	4.8955	6.99367	9.57057	6.82674	FxaC_21g17490	Fvb6_1	7839530	7842673	+	2075	protein_coding	- && sp|Q6Z8L2|LAC9_ORYSJ Putative laccase-9 OS=Oryza sativa subsp. japonica OX=39947 GN=LAC9 PE=3 SV=1 && PF00394:Multicopper oxidase|PF07731:Multicopper oxidase	-
FxaC_10g14730	0.968155	1.14985	0.767699	0.806949	0.766935	0.830569	5.11659	3.93497	3.77713	3.81213	3.15202	3.79767	FxaC_10g14730	Fvb3_2	7368694	7373636	-	2509	protein_coding	- && sp|Q6NLC1|AB2D_ARATH ABC transporter D family member 2, chloroplastic OS=Arabidopsis thaliana OX=3702 GN=ABCC2 PE=1 SV=1 && -	-
FxaC_26g19510	0	0	0.192873	0.0630727	0.0719342	0.0628247	10.7746	11.238	10.4198	6.16477	3.17541	3.14644	FxaC_26g19510	Fvb7_3	9448517	9450265	-	1070	protein_coding	- && sp|Q8LCA1|CUT1B_ARATH Protein CURVATURE THYLAKOID 1B, chloroplastic OS=Arabidopsis thaliana OX=3702 GN=CURT1B PE=1 SV=2 && PF14159:CAAD domains of cyanobacterial aminoacyl-tRNA synthetase	-
FxaC_4g16660	1.08973	0.946139	0.907187	0.86829	0.841739	0.670279	3.0668	4.49872	4.08417	3.35933	1.97845	1.96145	FxaC_4g16660	Fvb1_1	15108206	15112715	+	3109	protein_coding	- && sp|Q9SMR2|TBCC_ARATH Tubulin-folding cofactor C OS=Arabidopsis thaliana OX=3702 GN=TFCC PE=1 SV=1 && PF16752:Tubulin-specific chaperone C N-terminal domain|PF07986:Tubulin binding cofactor C	-
FxaC_28g37451	5.31346	4.37901	5.45616	9.72064	8.83979	9.08527	11.7835	13.5329	13.402	27.8683	27.6549	21.5234	FxaC_28g37451	Fvb7_4	21408563	21410343	+	1576	protein_coding	- && sp|Q9AU11|PKS1_RUBID Polyketide synthase 1 OS=Rubus idaeus OX=32247 GN=PKS1 PE=1 SV=1 && PF02797:Chalcone and stilbene synthases, C-terminal domain|PF00195:Chalcone and stilbene synthases, N-terminal domain	Chal_sti_synt_N
FxaC_7g27550	0	0	0	0	0	0.0538642	12.5835	11.7143	14.3435	3.83199	1.83065	1.01799	FxaC_7g27550	Fvb2_1	17699005	17701543	-	1248	protein_coding	- && sp|Q02060|PSBS_SPIOL Photosystem II 22 kDa protein, chloroplastic OS=Spinacia oleracea OX=3562 GN=PSBS PE=1 SV=1 && PF00504:Chlorophyll A-B binding protein	-
FxaC_13g54040	0.84764	0.517313	0.754911	0.154293	0.140777	0.122949	3.47636	4.83265	3.59688	1.53321	0.964295	0.842318	FxaC_13g54040	Fvb4_3	30753731	30765555	-	2187	protein_coding	- && - && -	-
FxaC_20g00350	3.20493	2.68145	3.07272	1.10737	1.19278	1.10301	10.1686	10.9037	10.6715	4.71022	5.01969	3.1269	FxaC_20g00350	Fvb5_2	227045	229268	-	1097	protein_coding	- && - && -	-
FxaC_10g32390	0.773454	0.523407	0.0979236	0.432306	0.383479	0.478452	6.4314	4.41435	4.32037	6.72933	6.58774	4.47595	FxaC_10g32390	Fvb3_2	19381573	19384600	+	1405	protein_coding	- && sp|Q8L9X2|RBCX2_ARATH Chaperonin-like RbcX protein 2, chloroplastic OS=Arabidopsis thaliana OX=3702 GN=RBCX2 PE=1 SV=1 && PF02341:RbcX protein	-
FxaC_6g06700	10.5109	9.15911	8.31036	5.71835	6.52176	5.52668	21.3826	21.2905	20.6813	20.3368	22.0661	13.3226	FxaC_6g06700	Fvb2_4	4052384	4053575	-	1192	protein_coding	- && sp|Q5NUF4|HIDM_GLYEC 2-hydroxyisoflavanone dehydratase OS=Glycyrrhiza echinata OX=46348 GN=HIDM PE=1 SV=1 && PF07859:alpha/beta hydrolase fold	Abhydrolase_3
FxaC_24g11760	4.21126	4.46499	5.34426	3.69107	2.87022	4.09435	11.7355	11.446	13.82	9.49748	6.91757	5.92191	FxaC_24g11760	Fvb6_4	5710993	5714458	+	1609	protein_coding	- && sp|Q9SA52|CP41B_ARATH Chloroplast stem-loop binding protein of 41 kDa b, chloroplastic OS=Arabidopsis thaliana OX=3702 GN=CSP41B PE=1 SV=1 && PF01370:NAD dependent epimerase/dehydratase family	Epimerase
FxaC_12g32560	1.48829	2.34496	1.836	1.07306	0.786742	1.29788	7.71456	6.54078	6.8236	2.1226	2.09574	2.30859	FxaC_12g32560	Fvb3_1	21969500	21971362	-	1761	protein_coding	- && sp|F8WKW1|UGT2_GARJA 7-deoxyloganetin glucosyltransferase OS=Gardenia jasminoides OX=114476 GN=UGT85A24 PE=1 SV=1 && PF00201:UDP-glucoronosyl and UDP-glucosyl transferase	UDPGT
FxaC_17g18710	4.70948	4.80873	5.52882	3.51173	3.60857	2.70137	10.7556	13.7922	12.1582	13.3954	15.2111	11.5198	FxaC_17g18710	Fvb5_1	8783661	8787191	-	1941	protein_coding	- && sp|Q9SBQ9|F3PH_PETHY Flavonoid 3'-monooxygenase OS=Petunia hybrida OX=4102 GN=CYP75B2 PE=2 SV=1 && PF00067:Cytochrome P450	p450
FxaC_18g08271	6.08214	5.59902	4.4587	1.87466	1.59739	1.07316	1.11424	1.98026	1.0086	0.228161	0.074816	0.324508	FxaC_18g08271	Fvb5_3	5162241	5165467	+	3132	protein_coding	- && sp|Q9LTA6|WAV3_ARATH E3 ubiquitin-protein ligase WAV3 OS=Arabidopsis thaliana OX=3702 GN=WAV3 PE=1 SV=1 && PF13519:von Willebrand factor type A domain|PF17123:RING-like zinc finger	-
FxaC_7g32560	1.81101	0.909596	2.21228	0.516752	0.176806	0.463248	8.01642	7.51114	8.48948	6.31346	6.99741	3.30744	FxaC_7g32560	Fvb2_1	20568401	20569915	-	1306	protein_coding	- && sp|A0A2R6PN00|MY123_ACTCC Transcription factor MYB123 OS=Actinidia chinensis var. chinensis OX=1590841 GN=MYB123 PE=1 SV=1 && PF00249:Myb-like DNA-binding domain	Myb_DNA-binding
FxaC_6g23090	1.81494	1.87726	1.92778	3.1355	3.40574	3.47019	4.96339	6.34741	5.59561	6.85088	8.20824	7.79976	FxaC_6g23090	Fvb2_4	14651690	14655228	+	2712	protein_coding	- && sp|Q5JJY4|P2C04_ORYSJ Protein kinase and PP2C-like domain-containing protein OS=Oryza sativa subsp. japonica OX=39947 GN=Os01g0541900 PE=2 SV=1 && PF00481:Protein phosphatase 2C|PF00069:Protein kinase domain	PP2C
FxaC_15g30050	0.959816	1.01925	0.780415	0.743109	1.05297	0.740187	3.78442	3.31536	3.63745	3.26477	2.5215	2.07714	FxaC_15g30050	Fvb4_2	17260237	17267995	+	2997	protein_coding	- && sp|B0F481|BIODA_ARATH Bifunctional dethiobiotin synthetase/7,8-diamino-pelargonic acid aminotransferase, mitochondrial OS=Arabidopsis thaliana OX=3702 GN=BIO3-BIO1 PE=1 SV=1 && PF00202:Aminotransferase class-III	Aminotran_3
FxaC_21g70020	0.275703	0.418249	0.508623	0.207911	0.284546	0.207093	3.72449	3.82142	3.54924	2.60791	2.52659	1.52642	FxaC_21g70020	Fvb6_1	35607256	35608878	-	1623	protein_coding	- && sp|Q9XFH8|TRXF1_ARATH Thioredoxin F1, chloroplastic OS=Arabidopsis thaliana OX=3702 GN=At3g02730 PE=1 SV=2 && -	-
FxaC_7g34340	0	0.0956082	0	0.190107	0	0.113615	6.35469	5.70478	6.97915	5.72919	6.43565	6.40592	FxaC_7g34340	Fvb2_1	21604760	21606733	-	1775	protein_coding	- && sp|Q9FZI8|LCAT1_ARATH Lecithin-cholesterol acyltransferase-like 1 OS=Arabidopsis thaliana OX=3702 GN=LCAT1 PE=2 SV=1 && PF02450:Lecithin:cholesterol acyltransferase	-
FxaC_7g13430	1.69663	1.15492	1.17976	1.46054	1.38288	0.988162	5.19105	4.65159	4.93193	2.89548	4.06646	3.65727	FxaC_7g13430	Fvb2_1	9316229	9320783	+	2449	protein_coding	- && - && PF01593:Flavin containing amine oxidoreductase	Amino_oxidase
FxaC_23g44490	4.44358	3.98368	4.03184	3.95544	3.00745	4.4591	11.0706	8.79871	10.6657	10.839	10.5132	8.08099	FxaC_23g44490	Fvb6_2	27632962	27635736	-	2201	protein_coding	- && sp|Q9LW20|SKL1_ARATH Probable inactive shikimate kinase like 1, chloroplastic OS=Arabidopsis thaliana OX=3702 GN=SKL1 PE=2 SV=1 && -	-
FxaC_17g06961	0.160512	0.0355105	0.0431835	0.254191	0.241587	0	4.14672	3.93312	3.65496	2.44998	1.47096	1.91405	FxaC_17g06961	Fvb5_1	3390621	3394417	+	1593	protein_coding	- && - && -	-
FxaC_8g00650	2.42135	1.97132	1.35498	1.46564	1.63269	1.35803	6.60949	7.09586	6.66324	5.60797	4.20126	3.59319	FxaC_8g00650	Fvb2_3	452422	455285	-	1980	protein_coding	- && sp|Q9C595|YLMG2_ARATH YlmG homolog protein 2, chloroplastic OS=Arabidopsis thaliana OX=3702 GN=YLMG2 PE=2 SV=1 && PF02325:YGGT family	-
FxaC_22g13890	0.11274	0.0997676	0.4853	0	0.135749	0	8.57286	11.1618	15.2938	6.10769	5.3725	3.69707	FxaC_22g13890	Fvb6_3	6776436	6777565	+	567	protein_coding	- && sp|P27518|CB21_GOSHI Chlorophyll a-b binding protein 151, chloroplastic OS=Gossypium hirsutum OX=3635 GN=CAB-151 PE=2 SV=2 && PF00504:Chlorophyll A-B binding protein	-
FxaC_13g06150	6.49375	6.61943	7.31258	5.93013	3.72806	4.78308	13.1955	15.1098	13.3544	10.7441	13.057	9.58417	FxaC_13g06150	Fvb4_3	2766186	2769530	-	2333	protein_coding	- && sp|Q949X9|LPR2_ARATH Multicopper oxidase LPR2 OS=Arabidopsis thaliana OX=3702 GN=LPR2 PE=2 SV=1 && PF07731:Multicopper oxidase|PF07732:Multicopper oxidase|PF00394:Multicopper oxidase	-
FxaC_20g01390	0	0.040814	0.297798	0	0.0555336	0.0485011	3.73189	4.24656	5.18401	1.38811	0.929855	0.916629	FxaC_20g01390	Fvb5_2	677879	681348	+	1386	protein_coding	- && sp|Q8H112|PGL1A_ARATH PGR5-like protein 1A, chloroplastic OS=Arabidopsis thaliana OX=3702 GN=PGRL1A PE=1 SV=1 && -	-
FxaC_28g11950	21.0434	18.2007	14.3458	9.08103	11.9238	10.4138	6.59074	8.45299	6.88905	3.7938	1.89064	2.01859	FxaC_28g11950	Fvb7_4	5689736	5692000	-	2014	protein_coding	- && sp|A0A068Q6L2|C7317_PRUMU Cytochrome P450 736A117 OS=Prunus mume OX=102107 GN=CYP736A117 PE=2 SV=1 && PF00067:Cytochrome P450	p450
FxaC_1g07490	2.46161	2.00547	2.39676	1.81508	1.31733	1.68467	7.92308	7.07922	7.91287	3.83037	4.86981	5.97949	FxaC_1g07490	Fvb1_4	3105448	3108491	-	1636	protein_coding	- && - && PF08241:Methyltransferase domain	Methyltransf_11
FxaC_2g31250	3.95428	2.67944	2.82071	3.81691	3.78182	4.58605	8.72321	7.78509	7.92586	10.0262	11.7203	9.45314	FxaC_2g31250	Fvb1_2	16150923	16156864	-	2829	protein_coding	- && sp|Q9LV93|AB5F_ARATH ABC transporter F family member 5 OS=Arabidopsis thaliana OX=3702 GN=ABCF5 PE=2 SV=1 && PF12848:ABC transporter|PF00005:ABC transporter	ABC_tran
FxaC_24g35770	4.0941	5.14631	3.65485	4.17501	3.69723	4.20752	13.1984	11.3309	12.7126	12.4421	7.84489	7.02722	FxaC_24g35770	Fvb6_4	21136749	21141264	+	1374	protein_coding	- && sp|Q9FZ47|ACR11_ARATH ACT domain-containing protein ACR11 OS=Arabidopsis thaliana OX=3702 GN=ACR11 PE=1 SV=1 && -	-
FxaC_21g13560	3.73371	1.87991	2.42467	0.271854	0.155024	0.406178	13.5556	12.6192	9.66837	2.60177	0.884908	1.08749	FxaC_21g13560	Fvb6_1	6036476	6037468	+	993	protein_coding	- && sp|Q1G3I2|MIP1A_ARATH B-box domain protein 30 OS=Arabidopsis thaliana OX=3702 GN=MIP1A PE=1 SV=1 && -	-
FxaC_25g43770	0.582569	0.234334	0.398955	0.0559137	0.191308	0.0556938	5.00816	4.8239	4.20802	0.728672	0.728014	0.736797	FxaC_25g43770	Fvb7_2	24108471	24110467	+	1207	protein_coding	- && sp|Q9S7W1|CB4C_ARATH Chlorophyll a-b binding protein CP29.3, chloroplastic OS=Arabidopsis thaliana OX=3702 GN=LHCB4.3 PE=2 SV=1 && PF00504:Chlorophyll A-B binding protein	-
FxaC_1g39980	3.02552	3.84444	4.13249	4.66845	3.54957	4.89484	9.79392	10.4071	10.4486	10.8404	11.2327	12.4886	FxaC_1g39980	Fvb1_4	21325212	21331843	-	1648	protein_coding	- && sp|Q9C8Y4|ATA15_ARATH Senescence-associated protein AAF, chlorolplastic OS=Arabidopsis thaliana OX=3702 GN=AAF PE=2 SV=1 && -	-
FxaC_27g49930	0.19571	0.194839	0.0526531	0	0.0589128	0	2.14643	2.32514	1.84895	0.126221	0.291447	0.486203	FxaC_27g49930	Fvb7_1	30556294	30560066	-	2613	protein_coding	- && sp|F4JTB3|DTX35_ARATH Protein DETOXIFICATION 35 OS=Arabidopsis thaliana OX=3702 GN=DTX35 PE=1 SV=1 && PF01554:MatE	MatE
FxaC_6g24210	0.572024	0.337469	1.17987	0.654244	0.459178	0.551415	5.39068	5.38014	5.35797	4.95994	4.54319	4.31062	FxaC_6g24210	Fvb2_4	15370112	15373026	-	1341	protein_coding	- && sp|Q9SRY4|LPA1_ARATH Protein LOW PSII ACCUMULATION 1, chloroplastic OS=Arabidopsis thaliana OX=3702 GN=LPA1 PE=1 SV=1 && PF11998:Low psii accumulation1 / Rep27	-
FxaC_24g24320	1.82755	1.50944	2.09783	1.45781	2.20053	1.23853	8.1164	6.47349	6.53242	5.79726	3.42404	4.4393	FxaC_24g24320	Fvb6_4	13289982	13295190	+	1574	protein_coding	- && - && PF13417:Glutathione S-transferase, N-terminal domain	-
FxaC_24g54120	0	0.370072	0.0642909	0.189218	0	0	4.9505	4.96836	6.25189	2.00355	1.47821	0.5343	FxaC_24g54120	Fvb6_4	32267214	32268283	+	1070	protein_coding	- && sp|Q9LR64|PB27A_ARATH Photosystem II repair protein PSB27-H1, chloroplastic OS=Arabidopsis thaliana OX=3702 GN=PSB27-1 PE=1 SV=1 && PF13326:Photosystem II Pbs27	-
FxaC_28g00200	2.75247	2.47775	2.96206	3.10634	2.79993	3.59318	8.97529	10.0076	8.50697	5.59078	5.91463	7.92261	FxaC_28g00200	Fvb7_4	101912	104014	-	1347	protein_coding	- && sp|Q55480|YZ37_SYNY3 Uncharacterized sugar kinase slr0537 OS=Synechocystis sp. (strain PCC 6803 / Kazusa) OX=1111708 GN=slr0537 PE=3 SV=1 && PF00294:pfkB family carbohydrate kinase	PfkB
FxaC_10g14200	0.900334	0.414302	0.736358	0.760426	0.216816	0.530205	3.86197	4.20728	4.81561	2.94201	2.14522	2.18302	FxaC_10g14200	Fvb3_2	7015802	7020257	-	1775	protein_coding	- && sp|Q84JF5|PTA14_ARATH Protein PLASTID TRANSCRIPTIONALLY ACTIVE 14 OS=Arabidopsis thaliana OX=3702 GN=PTAC14 PE=1 SV=1 && PF00856:SET domain	SET
FxaC_20g30100	2.85591	2.20465	2.61564	2.63023	3.43876	2.42819	10.6628	9.32467	9.65604	8.30809	6.01401	5.67595	FxaC_20g30100	Fvb5_2	17245194	17247124	+	1052	protein_coding	- && sp|Q9XJ27|RR9_ARATH 30S ribosomal protein S9, chloroplastic OS=Arabidopsis thaliana OX=3702 GN=RPS9 PE=2 SV=1 && PF00380:Ribosomal protein S9/S16	-
FxaC_11g28090	1.76875	2.78806	2.79567	2.42174	2.62888	2.49941	8.00193	7.14138	7.01611	8.74564	6.30637	6.20668	FxaC_11g28090	Fvb3_3	16229083	16239048	+	2313	protein_coding	- && sp|Q6NPD7|NUD10_ARATH Nudix hydrolase 10 OS=Arabidopsis thaliana OX=3702 GN=NUDT10 PE=1 SV=1 && PF00293:NUDIX domain|PF18290:Nudix hydrolase domain	NUDIX
FxaC_19g06000	4.42835	3.67948	4.1835	1.57031	1.42461	0.78207	9.95244	10.4085	10.0886	7.12187	4.80171	4.46773	FxaC_19g06000	Fvb5_4	3069143	3073146	+	1891	protein_coding	- && sp|Q9XFS9|DXR_ARATH 1-deoxy-D-xylulose 5-phosphate reductoisomerase, chloroplastic OS=Arabidopsis thaliana OX=3702 GN=DXR PE=2 SV=2 && PF13288:DXP reductoisomerase C-terminal domain|PF02670:1-deoxy-D-xylulose 5-phosphate reductoisomerase|PF08436:1-de	-
FxaC_11g26740	4.92789	6.14204	6.57289	4.68971	4.93074	4.08736	16.1716	20.2712	16.208	11.2803	8.52317	11.1733	FxaC_11g26740	Fvb3_3	15208046	15214471	+	921	protein_coding	- && - && PF00498:FHA domain	FHA
FxaC_10g49750	0.487657	0.467506	0.131198	0.386135	0.489317	0.555558	3.92212	3.90266	3.46517	4.19346	2.79311	3.51332	FxaC_10g49750	Fvb3_2	30470514	30474899	+	1573	protein_coding	- && sp|Q8LAP6|PAP12_ARATH Probable plastid-lipid-associated protein 12, chloroplastic OS=Arabidopsis thaliana OX=3702 GN=PAP12 PE=1 SV=1 && -	-
FxaC_21g20421	2.2748	1.99613	2.69487	1.47327	1.31198	1.56799	5.34847	7.09712	6.16807	2.7123	3.64379	4.02714	FxaC_21g20421	Fvb6_1	9423126	9431860	-	3344	protein_coding	- && sp|C0LGE0|Y1765_ARATH Probable LRR receptor-like serine/threonine-protein kinase At1g07650 OS=Arabidopsis thaliana OX=3702 GN=At1g07650 PE=1 SV=1 && PF11721:Malectin domain|PF13855:Leucine rich repeat|PF07714:Protein tyrosine kinase	Pkinase_Tyr
FxaC_3g33540	0.117615	0.104081	0.379713	0.372518	0.283237	0.123684	5.27439	4.65777	4.61558	4.04557	2.04791	2.62972	FxaC_3g33540	Fvb1_3	20224700	20226281	+	1087	protein_coding	- && - && PF07281:Insulin-induced protein (INSIG)	-
FxaC_15g34930	2.05564	2.52327	2.16459	1.7502	1.86303	1.58061	6.31369	5.36149	7.00359	4.12459	2.67382	3.55831	FxaC_15g34930	Fvb4_2	21532708	21539094	-	2892	protein_coding	- && sp|Q9T0H9|PA71H_ARATH Protein PAM71-homolog, chloroplastic OS=Arabidopsis thaliana OX=3702 GN=PAM71-HL PE=1 SV=2 && PF01169:Uncharacterized protein family UPF0016	-
FxaC_7g33490	2.53872	2.70744	4.20313	1.6494	0.940566	1.23218	12.4382	11.0205	12.3628	6.21343	3.22135	1.55248	FxaC_7g33490	Fvb2_1	21120804	21122152	-	982	protein_coding	- && sp|Q9FN15|GLD27_ARATH Protein CONSERVED IN THE GREEN LINEAGE AND DIATOMS 27, chloroplastic OS=Arabidopsis thaliana OX=3702 GN=CGLD27 PE=2 SV=1 && PF06799:Conserved in the green lineage and diatoms 27	-
FxaC_24g36430	1.16626	1.40863	1.05154	0.798672	0.645209	0.845253	3.50309	3.52637	3.8178	2.3988	1.97869	1.5818	FxaC_24g36430	Fvb6_4	21517070	21525122	-	4056	protein_coding	- && sp|Q8H0W0|LPA3_ARATH Protein LPA3 OS=Arabidopsis thaliana OX=3702 GN=LPA3 PE=1 SV=1 && -	-
FxaC_23g54250	0.0896127	0.158602	0.160727	0.0315364	0	0	3.08678	2.09972	2.22868	0.179806	0.355865	0.3562	FxaC_23g54250	Fvb6_2	32023648	32026001	+	2140	protein_coding	- && sp|Q9FFX0|RBL9_ARATH RHOMBOID-like protein 9, chloroplastic OS=Arabidopsis thaliana OX=3702 GN=RBL9 PE=2 SV=1 && -	-
FxaC_1g30810	1.94986	1.8654	1.53122	1.61348	1.07872	1.05295	8.52828	6.31309	9.34461	6.66156	5.36066	3.03734	FxaC_1g30810	Fvb1_4	15520454	15522438	+	1213	protein_coding	- && - && PF13806:Rieske-like [2Fe-2S] domain	-
FxaC_9g21230	0.339246	0.30021	0.156462	0.204664	0.525191	0.611577	4.48841	3.64658	3.70982	7.87656	4.79662	4.18988	FxaC_9g21230	Fvb3_4	11740492	11743876	-	1319	protein_coding	- && sp|Q8L9X2|RBCX2_ARATH Chaperonin-like RbcX protein 2, chloroplastic OS=Arabidopsis thaliana OX=3702 GN=RBCX2 PE=1 SV=1 && PF02341:RbcX protein	-
FxaC_7g12730	0	0	0	0.190464	0	0	12.7802	12.4432	12.2948	1.49963	2.4248	2.27079	FxaC_7g12730	Fvb2_1	8780729	8782847	+	1063	protein_coding	- && sp|P07591|TRXM_SPIOL Thioredoxin M-type, chloroplastic OS=Spinacia oleracea OX=3562 PE=1 SV=2 && PF00085:Thioredoxin	-
FxaC_23g02860	9.64036	9.04932	8.04747	4.32797	3.41726	3.6951	17.5228	20.293	20.1229	11.1565	10.4447	7.0282	FxaC_23g02860	Fvb6_2	1785358	1786776	+	1419	protein_coding	- && sp|Q9LQI6|SAU77_ARATH Auxin-responsive protein SAUR77 OS=Arabidopsis thaliana OX=3702 GN=SAUR77 PE=1 SV=1 && PF02519:Auxin responsive protein	Auxin_inducible
FxaC_21g69600	1.01049	0.804796	1.10919	0.960149	0.851703	0.680088	3.90104	3.76163	3.11364	2.0507	2.90775	2.99236	FxaC_21g69600	Fvb6_1	35395265	35401827	+	3163	protein_coding	- && - && PF02037:SAP domain	SAP
FxaC_13g01430	60.2917	52.497	76.6085	75.4125	64.1414	64.4215	152.254	170.924	121.064	279.843	225.226	204.763	FxaC_13g01430	Fvb4_3	607381	607881	+	264	protein_coding	- && sp|Q40901|DEF_PETIN Defensin-like protein OS=Petunia integrifolia OX=4103 PE=2 SV=1 && -	-
FxaC_27g38680	0	0	0	0	0.0757202	0	7.66332	5.13646	6.82467	1.32489	1.12378	1.65602	FxaC_27g38680	Fvb7_1	25294348	25297376	+	2033	protein_coding	- && sp|Q40281|RCA_MALDO Ribulose bisphosphate carboxylase/oxygenase activase, chloroplastic OS=Malus domestica OX=3750 GN=RCA PE=2 SV=1 && PF00004:ATPase family associated with various cellular activities (AAA)	AAA
FxaC_5g43290	4.01453	3.1622	3.46568	2.98083	2.81531	3.20107	9.84875	10.395	10.2592	12.1395	6.34727	6.40046	FxaC_5g43290	Fvb2_2	22710945	22716521	-	1449	protein_coding	- && sp|Q55909|Y305_SYNY3 TVP38/TMEM64 family membrane protein slr0305 OS=Synechocystis sp. (strain PCC 6803 / Kazusa) OX=1111708 GN=slr0305 PE=3 SV=1 && PF09335:SNARE associated Golgi protein	-
FxaC_28g37420	0.57002	0.50443	0.613426	0.214929	0.686353	0.171267	4.009	3.54732	4.537	1.47051	2.01488	2.22531	FxaC_28g37420	Fvb7_4	21341391	21344677	-	1570	protein_coding	- && sp|Q9SFB3|ATAB2_ARATH Protein TAB2 homolog, chloroplastic OS=Arabidopsis thaliana OX=3702 GN=ATAB2 PE=2 SV=1 && PF06485:RNA-binding protein Tab2/Atab2	-
FxaC_19g25810	2.21786	1.57013	1.80332	3.06999	2.19574	1.96951	6.67865	8.05121	8.16633	7.16253	7.5428	8.76678	FxaC_19g25810	Fvb5_4	14726548	14729596	+	1297	protein_coding	- && sp|A0A059TC02|CCR1_PETHY Cinnamoyl-CoA reductase 1 OS=Petunia hybrida OX=4102 GN=CCR1 PE=1 SV=1 && PF01370:NAD dependent epimerase/dehydratase family	Epimerase
novel.145	11.6521	9.32927	10.2127	14.5237	15.6197	13.9234	5.24136	5.00086	4.11574	5.97241	7.01358	8.9361	-	Fvb1_2	9706939	9712478	-	3341	-	- && Q9FKZ1.1 RecName: Full=Probable disease resistance protein At5g66900 && PF00931:NB-ARC domain	NB-ARC
FxaC_9g46270	0.0231105	0.184061	0.124352	0.390385	0.222616	0.656185	1.66722	1.96772	2.0154	2.1463	2.64736	2.5262	FxaC_9g46270	Fvb3_4	25075202	25078048	-	2766	protein_coding	- && sp|Q8GYW8|SCT_ARATH Spermidine coumaroyl-CoA acyltransferase OS=Arabidopsis thaliana OX=3702 GN=SCT PE=1 SV=1 && PF02458:Transferase family	-
FxaC_28g02100	0.289248	0.204772	0.435782	0.427525	0.278623	0.0608348	4.34253	4.23825	5.2691	3.92993	2.65072	3.7941	FxaC_28g02100	Fvb7_4	945618	946815	+	1105	protein_coding	- && sp|P81760|TL17_ARATH Thylakoid lumenal 17.4 kDa protein, chloroplastic OS=Arabidopsis thaliana OX=3702 GN=TL17 PE=1 SV=2 && PF00805:Pentapeptide repeats (8 copies)	Pentapeptide
FxaC_14g22140	0.178433	0.0394754	0	0.0470955	0.161137	0.328372	5.47947	3.22399	5.2301	2.10977	1.55344	1.81746	FxaC_14g22140	Fvb4_4	11499920	11502471	-	1433	protein_coding	- && sp|O78328|DXS_CAPAN Probable 1-deoxy-D-xylulose-5-phosphate synthase, chloroplastic OS=Capsicum annuum OX=4072 GN=TKT2 PE=2 SV=1 && PF13292:1-deoxy-D-xylulose-5-phosphate synthase	-
FxaC_13g49290	0.477488	0.396136	0.594136	0.976714	1.22174	1.03564	2.58931	2.11254	1.8796	1.92469	3.02203	2.239	FxaC_13g49290	Fvb4_3	28143571	28151958	-	4284	protein_coding	- && sp|Q8LAU9|GATA1_ARATH GATA transcription factor 1 OS=Arabidopsis thaliana OX=3702 GN=GATA1 PE=2 SV=2 && PF00320:GATA zinc finger	GATA
FxaC_13g06910	0.764899	0.676885	1.17592	0.576819	0.65786	0.574551	9.26782	8.54651	9.63511	4.79219	7.31009	2.82322	FxaC_13g06910	Fvb4_3	3061453	3062037	-	585	protein_coding	- && - && PF03703:Bacterial PH domain	-
FxaC_26g13610	0.380498	0.196417	0.0682453	0.0669522	0	0.166722	2.99844	2.48001	2.673	1.30879	0.871739	0.819237	FxaC_26g13610	Fvb7_3	6445089	6449174	-	2016	protein_coding	- && sp|Q9FFK3|EGY2_ARATH Probable zinc metalloprotease EGY2, chloroplastic OS=Arabidopsis thaliana OX=3702 GN=EGY2 PE=3 SV=1 && -	-
FxaC_17g28820	1.92141	0.653968	1.03386	1.24833	2.04659	1.39885	8.5012	8.12128	8.23479	4.95676	3.58935	5.36085	FxaC_17g28820	Fvb5_1	13922348	13925410	-	865	protein_coding	- && sp|Q9C7Y4|FDC2_ARATH Ferredoxin C 2, chloroplastic OS=Arabidopsis thaliana OX=3702 GN=FDC2 PE=2 SV=1 && PF00111:2Fe-2S iron-sulfur cluster binding domain	Fer2
FxaC_15g00440	1.55179	1.41753	0.592564	2.48389	1.56712	1.31602	6.73445	6.83921	6.16004	5.33765	4.49564	4.07896	FxaC_15g00440	Fvb4_2	220914	223205	-	1277	protein_coding	- && sp|P54168|YPGQ_BACSU Uncharacterized protein YpgQ OS=Bacillus subtilis (strain 168) OX=224308 GN=ypgQ PE=4 SV=1 && PF01966:HD domain	HD
FxaC_19g20330	10.7482	4.00483	4.26141	1.39355	1.36229	2.57785	35.6629	28.75	35.9946	9.40476	12.7876	6.93312	FxaC_19g20330	Fvb5_4	10651184	10651522	-	339	protein_coding	- && - && -	-
FxaC_12g30720	5.15175	4.93111	4.9406	5.25399	6.37194	5.27018	11.9238	12.6991	10.4931	12.356	12.2686	14.3831	FxaC_12g30720	Fvb3_1	20938216	20943093	-	1824	protein_coding	- && sp|Q7T3C7|RT4I1_DANRE Reticulon-4-interacting protein 1 homolog, mitochondrial OS=Danio rerio OX=7955 GN=rtn4ip1 PE=2 SV=2 && PF08240:Alcohol dehydrogenase GroES-like domain|PF00107:Zinc-binding dehydrogenase	ADH_N
FxaC_22g18140	0.16461	0	0.118097	0	0	0	4.92126	5.16078	5.68891	1.41552	2.01136	0.87241	FxaC_22g18140	Fvb6_3	9165115	9167012	-	1165	protein_coding	- && sp|Q9LU21|PNSB3_ARATH Photosynthetic NDH subunit of subcomplex B 3, chloroplastic OS=Arabidopsis thaliana OX=3702 GN=PNSB3 PE=2 SV=1 && PF00111:2Fe-2S iron-sulfur cluster binding domain	Fer2
FxaC_24g11740	0.518441	0.367028	0.223167	0.492612	0.749096	0.381636	3.3863	5.38944	4.62164	4.05693	1.99546	1.75163	FxaC_24g11740	Fvb6_4	5705564	5707199	+	1233	protein_coding	- && sp|O23403|PPD1_ARATH PsbP domain-containing protein 1, chloroplastic OS=Arabidopsis thaliana OX=3702 GN=PPD1 PE=1 SV=1 && PF01789:PsbP	-
FxaC_10g11830	0.58188	0.698827	0.492005	0.877605	1.15104	0.743031	3.6467	4.03262	4.79249	5.39685	4.95157	4.62582	FxaC_10g11830	Fvb3_2	5844746	5848857	+	1538	protein_coding	- && sp|P40580|BZRD_YEAST Benzil reductase ((S)-benzoin forming) IRC24 OS=Saccharomyces cerevisiae (strain ATCC 204508 / S288c) OX=559292 GN=IRC24 PE=1 SV=1 && PF00106:short chain dehydrogenase	adh_short
FxaC_10g20360	4.20182	2.6772	2.29103	3.54888	3.3729	3.71167	11.6334	9.70666	13.1914	9.68345	5.49356	7.68281	FxaC_10g20360	Fvb3_2	11019070	11021631	-	1141	protein_coding	- && sp|Q9ASV6|RR20_ARATH 30S ribosomal protein S20, chloroplastic OS=Arabidopsis thaliana OX=3702 GN=RPS20 PE=2 SV=1 && PF01649:Ribosomal protein S20	-
FxaC_21g30680	0.282491	0.357123	0.130287	0.383453	0.24296	0.466823	2.75396	3.19633	4.22318	8.53689	7.69244	7.73979	FxaC_21g30680	Fvb6_1	14996618	15001022	+	1584	protein_coding	- && sp|O48652|UVR3_ARATH (6-4)DNA photolyase OS=Arabidopsis thaliana OX=3702 GN=UVR3 PE=1 SV=2 && PF00875:DNA photolyase|PF03441:FAD binding domain of DNA photolyase	-
FxaC_22g13430	1.96317	2.16398	1.5567	3.19985	3.85678	2.89752	6.11093	6.17189	6.90818	8.29277	8.90076	7.32424	FxaC_22g13430	Fvb6_3	6456034	6459314	-	1856	protein_coding	- && sp|Q9SFC6|GDIR_ARATH Rho GDP-dissociation inhibitor 1 OS=Arabidopsis thaliana OX=3702 GN=GDI1 PE=1 SV=1 && PF02115:RHO protein GDP dissociation inhibitor	-
FxaC_22g21050	12.9949	15.7569	12.6752	9.69116	9.32158	7.50147	4.31267	5.47469	4.07218	1.56919	1.31756	1.59355	FxaC_22g21050	Fvb6_3	10776947	10778732	+	1156	protein_coding	- && sp|F4HV65|DRMH4_ARATH Dormancy-associated protein homolog 4 OS=Arabidopsis thaliana OX=3702 GN=At1g54070 PE=3 SV=1 && PF05564:Dormancy/auxin associated protein	-
FxaC_12g33400	0.179898	0.0530659	0	0	0.0722042	0	5.72906	6.58997	7.49555	3.45491	4.45127	2.91988	FxaC_12g33400	Fvb3_1	22445025	22446503	-	1066	protein_coding	- && - && PF04832:SOUL heme-binding protein	-
FxaC_25g46210	7.75805	10.7803	9.52176	21.5934	18.2195	17.6653	23.8771	19.9955	25.3476	38.3737	36.1944	40.5218	FxaC_25g46210	Fvb7_2	25257037	25258881	-	997	protein_coding	- && sp|Q9SPB3|RL10_VITRI 60S ribosomal protein L10 OS=Vitis riparia OX=96939 GN=RPL10 PE=2 SV=1 && PF00252:Ribosomal protein L16p/L10e	-
FxaC_17g35210	0.281913	0.311842	0.455069	0.930097	0.806187	1.96405	3.09186	3.10506	2.93651	6.63631	5.23159	5.883	FxaC_17g35210	Fvb5_1	17828574	17832200	+	1814	protein_coding	- && sp|A0A059TC02|CCR1_PETHY Cinnamoyl-CoA reductase 1 OS=Petunia hybrida OX=4102 GN=CCR1 PE=1 SV=1 && PF01370:NAD dependent epimerase/dehydratase family	Epimerase
FxaC_23g07350	6.4302	6.69446	5.83437	5.19137	4.09897	3.31472	24.3372	20.0972	21.1353	17.2389	14.0964	12.7797	FxaC_23g07350	Fvb6_2	4402257	4402862	-	507	protein_coding	- && sp|P16180|RR17_ARATH 30S ribosomal protein S17, chloroplastic OS=Arabidopsis thaliana OX=3702 GN=RPS17 PE=1 SV=1 && PF00366:Ribosomal protein S17	-
FxaC_15g09600	0.847295	0.888651	0.945585	1.15958	1.73815	1.35303	3.73236	3.94576	4.43949	2.67155	3.39349	2.52593	FxaC_15g09600	Fvb4_2	4489838	4493494	-	2037	protein_coding	- && sp|Q9S713|STT7_ARATH Serine/threonine-protein kinase STN7, chloroplastic OS=Arabidopsis thaliana OX=3702 GN=STN7 PE=1 SV=1 && PF00069:Protein kinase domain	Pkinase
FxaC_15g07050	1.32028	1.72009	1.57869	0.406553	0.794867	0.86776	4.00438	4.26636	4.95733	1.73454	1.78129	2.00444	FxaC_15g07050	Fvb4_2	3313742	3324330	+	3486	protein_coding	- && sp|P53535|PHSL2_SOLTU Alpha-1,4 glucan phosphorylase L-2 isozyme, chloroplastic/amyloplastic OS=Solanum tuberosum OX=4113 GN=STP-1 PE=1 SV=1 && PF00343:Carbohydrate phosphorylase	-
FxaC_6g01040	0	0.0253669	0.0925444	0.0302636	0	0	3.12988	3.32046	2.77758	0.542297	0.893162	1.05396	FxaC_6g01040	Fvb2_4	678819	681648	-	2230	protein_coding	- && sp|A0A1P8B760|AMI4G_ARATH Probable amidase At4g34880 OS=Arabidopsis thaliana OX=3702 GN=At4g34880 PE=2 SV=1 && PF01425:Amidase	Amidase
FxaC_1g39030	2.20773	2.2201	2.33984	1.16541	1.77219	1.33671	7.01119	6.55725	6.54729	4.11334	5.51782	4.91958	FxaC_1g39030	Fvb1_4	20743177	20748449	-	1911	protein_coding	- && sp|Q55909|Y305_SYNY3 TVP38/TMEM64 family membrane protein slr0305 OS=Synechocystis sp. (strain PCC 6803 / Kazusa) OX=1111708 GN=slr0305 PE=3 SV=1 && PF09335:SNARE associated Golgi protein	-
FxaC_27g52970	3.03741	3.15218	3.62529	2.53626	2.56011	1.82938	7.86042	7.51794	9.01675	10.0678	12.2729	7.71049	FxaC_27g52970	Fvb7_1	31991355	31994995	-	2315	protein_coding	- && sp|P31687|4CL2_SOYBN 4-coumarate--CoA ligase 2 OS=Glycine max OX=3847 PE=2 SV=2 && PF00501:AMP-binding enzyme|PF13193:AMP-binding enzyme C-terminal domain	AMP-binding
FxaC_24g17760	7.2683	7.72777	5.52966	9.21949	7.95022	6.85944	2.43978	2.42501	1.85743	2.86179	3.58659	4.62991	FxaC_24g17760	Fvb6_4	9184414	9187245	+	2401	protein_coding	- && sp|O80939|LRK41_ARATH L-type lectin-domain containing receptor kinase IV.1 OS=Arabidopsis thaliana OX=3702 GN=LECRK41 PE=2 SV=1 && PF00139:Legume lectin domain|PF00069:Protein kinase domain	Pkinase
FxaC_28g20670	0	0	0	0	0	0	2.56613	2.58956	3.6967	1.70481	2.00003	1.72174	FxaC_28g20670	Fvb7_4	10275562	10281384	+	3837	protein_coding	- && sp|Q9SYX2|SPA1_ARATH Protein SUPPRESSOR OF PHYA-105 1 OS=Arabidopsis thaliana OX=3702 GN=SPA1 PE=1 SV=1 && -	-
FxaC_23g35671	0.440246	0.506465	0.236885	0.232396	0.212038	0.231482	4.03437	3.57408	3.62596	1.21144	1.93656	0.831216	FxaC_23g35671	Fvb6_2	23034895	23036747	-	1452	protein_coding	- && sp|O23403|PPD1_ARATH PsbP domain-containing protein 1, chloroplastic OS=Arabidopsis thaliana OX=3702 GN=PPD1 PE=1 SV=1 && PF01789:PsbP	-
FxaC_21g12710	123.867	132.614	158.245	59.0827	64.5643	48.7548	64.8291	60.9692	73.9649	19.9339	19.527	20.7088	FxaC_21g12710	Fvb6_1	5691007	5691279	-	273	protein_coding	- && - && -	-
FxaC_14g19030	8.40984	10.9653	11.0239	0.850091	0.915664	0.729145	1.28648	1.32864	0.52014	0.346202	0.14348	0.244488	FxaC_14g19030	Fvb4_4	9710599	9715008	+	2858	protein_coding	- && sp|Q9FGY1|BXL1_ARATH Beta-D-xylosidase 1 OS=Arabidopsis thaliana OX=3702 GN=BXL1 PE=1 SV=1 && PF14310:Fibronectin type III-like domain|PF00933:Glycosyl hydrolase family 3 N terminal domain|PF01915:Glycosyl hydrolase family 3 C-terminal domain	Glyco_hydro_3_C
FxaC_16g05270	2.59424	2.76205	3.31524	2.26814	1.46423	2.25922	9.6026	8.10657	8.24819	4.49653	4.60623	4.63226	FxaC_16g05270	Fvb4_1	3647922	3652951	-	1577	protein_coding	- && sp|Q9T0H9|PA71H_ARATH Protein PAM71-homolog, chloroplastic OS=Arabidopsis thaliana OX=3702 GN=PAM71-HL PE=1 SV=2 && PF01169:Uncharacterized protein family UPF0016	-
FxaC_2g01300	0.951392	0.580633	0.829662	0.588808	0.869044	0.689992	2.79848	2.80953	2.87686	1.67856	1.32284	1.32033	FxaC_2g01300	Fvb1_2	661938	666448	+	3897	protein_coding	- && sp|Q9SKI4|RFA1A_ARATH Replication protein A 70 kDa DNA-binding subunit A OS=Arabidopsis thaliana OX=3702 GN=RPA1A PE=1 SV=1 && PF06596:Photosystem II reaction centre X protein (PsbX)	-
FxaC_10g23600	0.0578495	0.153579	0.124509	0	0.0348279	0	2.67883	2.09049	1.84979	1.79085	0.874737	1.60962	FxaC_10g23600	Fvb3_2	13090466	13093158	-	2210	protein_coding	- && sp|Q6Q3H3|TPSGD_VITVI (-)-germacrene D synthase OS=Vitis vinifera OX=29760 GN=VIT_19s0014g04930 PE=1 SV=1 && PF03936:Terpene synthase family, metal binding domain	-
FxaC_16g11900	19.9875	16.439	13.6454	6.34011	5.83697	3.93748	6.6127	7.64678	9.04387	0.544404	1.70737	1.18633	FxaC_16g11900	Fvb4_1	8895668	8899795	+	3534	protein_coding	- && - && PF04554:Extensin-like region|PF01190:Pollen proteins Ole e I like	-
FxaC_12g37690	0.768793	0.554343	0.275778	0.300614	0.308564	0.419205	3.13672	3.01637	3.72468	1.39566	1.85267	1.32987	FxaC_12g37690	Fvb3_1	25182134	25187238	+	2245	protein_coding	- && - && PF03364:Polyketide cyclase / dehydrase and lipid transport	-
novel.1752	1.24569	1.45047	2.06962	1.33822	1.47361	1.17208	4.98545	4.54371	5.35754	3.04445	2.48343	2.49746	-	Fvb5_3	26310712	26317035	+	2925	-	- && - && PF00575:S1 RNA binding domain	S1
FxaC_12g33460	1.16517	1.06665	0.951231	6.53245	7.25672	6.54902	5.20949	4.17673	6.07331	21.2483	28.0202	23.756	FxaC_12g33460	Fvb3_1	22484593	22486474	+	1591	protein_coding	- && sp|Q9SQ80|G2OX1_PEA Gibberellin 2-beta-dioxygenase 1 OS=Pisum sativum OX=3888 GN=GA2OX1 PE=1 SV=1 && PF14226:non-haem dioxygenase in morphine synthesis N-terminal|PF03171:2OG-Fe(II) oxygenase superfamily	2OG-FeII_Oxy
FxaC_24g51800	0.374919	0.165889	0.100867	0.0494779	0.112859	0	3.01539	3.71187	4.08695	0.7657	0.687166	0.232853	FxaC_24g51800	Fvb6_4	31123752	31129838	-	1364	protein_coding	- && sp|Q39172|AER_ARATH NADPH-dependent oxidoreductase 2-alkenal reductase OS=Arabidopsis thaliana OX=3702 GN=AER PE=1 SV=1 && PF00107:Zinc-binding dehydrogenase|PF16884:N-terminal domain of oxidoreductase	ADH_zinc_N
FxaC_26g00630	0.0451758	0.0799551	0.194463	0.0476946	0.326373	0.142521	2.51034	4.65151	4.33361	2.21431	2.73239	1.84058	FxaC_26g00630	Fvb7_3	254160	257545	-	1415	protein_coding	- && sp|Q6RVV4|TIC32_PEA Short-chain dehydrogenase TIC 32, chloroplastic OS=Pisum sativum OX=3888 GN=TIC32 PE=1 SV=1 && PF00106:short chain dehydrogenase	adh_short
FxaC_18g08810	2.17355	1.22974	1.64884	1.6176	1.0726	0.562061	6.07897	6.03241	6.42187	2.84958	3.49396	3.25756	FxaC_18g08810	Fvb5_3	5468182	5470927	-	1794	protein_coding	- && - && -	-
FxaC_9g31440	1.783	1.34408	2.27409	1.67325	2.22639	2.36112	7.59663	9.15314	8.70231	4.5997	5.08347	4.19983	FxaC_9g31440	Fvb3_4	17522850	17525093	-	968	protein_coding	- && sp|P11893|RK24_PEA 50S ribosomal protein L24, chloroplastic OS=Pisum sativum OX=3888 GN=RPL24 PE=2 SV=1 && PF17136:Ribosomal proteins 50S L24/mitochondrial 39S L24|PF00467:KOW motif	KOW
FxaC_4g39490	0.273178	0.362617	0	0.504717	0.411163	0.359094	4.59396	4.93588	6.22047	9.16154	8.07365	8.48322	FxaC_4g39490	Fvb1_1	27259844	27261075	-	936	protein_coding	- && sp|A0A0N9HQ36|2ODD_SINHE Deoxypodophyllotoxin synthase OS=Sinopodophyllum hexandrum OX=93608 GN=2-ODD PE=1 SV=1 && PF14226:non-haem dioxygenase in morphine synthesis N-terminal|PF03171:2OG-Fe(II) oxygenase superfamily	2OG-FeII_Oxy
FxaC_5g16640	1.46614	1.58936	0.986114	0.503063	0.44134	0.886535	5.68152	5.22557	5.39844	1.4814	2.45207	1.78475	FxaC_5g16640	Fvb2_2	7861888	7863849	+	1744	protein_coding	- && sp|Q9LKC0|YUC5_ARATH Probable indole-3-pyruvate monooxygenase YUCCA5 OS=Arabidopsis thaliana OX=3702 GN=YUC5 PE=2 SV=1 && PF00743:Flavin-binding monooxygenase-like	FMO-like
FxaC_10g18060	2.61839	1.32847	0.901688	5.01275	3.74129	4.00177	6.16034	7.88068	8.01735	13.7498	20.7961	16.5484	FxaC_10g18060	Fvb3_2	9505125	9507270	-	1831	protein_coding	- && sp|Q9SQ80|G2OX1_PEA Gibberellin 2-beta-dioxygenase 1 OS=Pisum sativum OX=3888 GN=GA2OX1 PE=1 SV=1 && PF03171:2OG-Fe(II) oxygenase superfamily|PF14226:non-haem dioxygenase in morphine synthesis N-terminal	2OG-FeII_Oxy
FxaC_21g47190	0.877002	1.16413	1.04865	0.668705	0.879988	0.76855	5.98482	5.83672	4.72103	3.85455	1.47345	2.6629	FxaC_21g47190	Fvb6_1	24349501	24353823	-	1312	protein_coding	- && sp|Q9SR70|FK164_ARATH Peptidyl-prolyl cis-trans isomerase FKBP16-4, chloroplastic OS=Arabidopsis thaliana OX=3702 GN=FKBP16-4 PE=1 SV=1 && PF00254:FKBP-type peptidyl-prolyl cis-trans isomerase	FKBP_C
FxaC_23g36000	1.81121	1.51732	2.39093	0.764879	0.988654	1.06662	5.74447	5.45128	5.56922	2.26356	2.34589	1.84784	FxaC_23g36000	Fvb6_2	23209948	23214946	+	2647	protein_coding	- && sp|Q8W4E7|S40A3_ARATH Solute carrier family 40 member 3, chloroplastic OS=Arabidopsis thaliana OX=3702 GN=IREG3 PE=1 SV=1 && PF06963:Ferroportin1 (FPN1)	-
FxaC_7g35000	6.82273	8.26695	9.14958	4.8538	5.13131	4.8568	3.62243	2.11997	3.05123	1.9316	1.69298	2.08612	FxaC_7g35000	Fvb2_1	21913188	21916232	+	3045	protein_coding	- && sp|O65351|SBT17_ARATH Subtilisin-like protease SBT1.7 OS=Arabidopsis thaliana OX=3702 GN=SBT1.7 PE=1 SV=1 && PF05922:Peptidase inhibitor I9|PF00082:Subtilase family|PF17766:Fibronectin type-III domain|PF02225:PA domain	Peptidase_S8
FxaC_20g09600	0.180321	0.0797859	0.0970258	0	0.651365	0.189626	10.2838	9.55114	8.03734	3.33382	3.71811	2.77742	FxaC_20g09600	Fvb5_2	4974690	4975708	+	709	protein_coding	- && sp|P93092|ACP1_CASGL Acyl carrier protein 1, chloroplastic OS=Casuarina glauca OX=3522 GN=ACP1 PE=2 SV=1 && PF00550:Phosphopantetheine attachment site	PP-binding
FxaC_3g30900	0	0	0	0	0.0816798	0.0475575	3.85768	3.26847	3.85619	1.32222	0.808155	0.337048	FxaC_3g30900	Fvb1_3	18264716	18271721	-	2827	protein_coding	- && sp|Q8W033|AL3I1_ARATH Aldehyde dehydrogenase family 3 member I1, chloroplastic OS=Arabidopsis thaliana OX=3702 GN=ALDH3I1 PE=1 SV=2 && PF00171:Aldehyde dehydrogenase family	Aldedh
FxaC_8g36310	3.9238	4.0454	4.50956	3.45885	2.8898	2.92446	10.1759	10.1079	10.4095	8.84487	5.9698	6.58695	FxaC_8g36310	Fvb2_3	21044163	21047582	+	1678	protein_coding	- && sp|Q05024|TRI1_YEAST Protein TRI1 OS=Saccharomyces cerevisiae (strain ATCC 204508 / S288c) OX=559292 GN=TRI1 PE=1 SV=1 && PF02201:SWIB/MDM2 domain	-
FxaC_1g19640	0.377889	0.32103	0.683196	0.0159583	0.0910022	0.0635824	1.94514	2.16994	2.40202	0.558921	0.304748	0.270372	FxaC_1g19640	Fvb1_4	8905707	8910957	+	4229	protein_coding	- && sp|Q66GP0|SR1P1_ARATH BTB/POZ domain-containing protein SR1IP1 OS=Arabidopsis thaliana OX=3702 GN=SR1IP1 PE=1 SV=2 && -	-
FxaC_27g40160	1.57707	1.67472	1.47087	0.998997	1.51914	1.93486	6.76479	7.13024	6.41812	2.62189	3.27591	3.70896	FxaC_27g40160	Fvb7_1	26166803	26168923	+	1216	protein_coding	- && - && -	-
FxaC_25g06180	0.718719	0.99144	1.04643	0.334761	0.305435	0.533512	3.02935	3.57875	3.62545	1.47239	1.85971	1.7225	FxaC_25g06180	Fvb7_2	3906956	3915310	-	3024	protein_coding	- && sp|P93604|LRK10_WHEAT Rust resistance kinase Lr10 OS=Triticum aestivum OX=4565 GN=LRK10 PE=2 SV=1 && -	-
FxaC_23g16880	7.09279	7.76734	7.34664	7.67545	6.40524	7.64527	17.1137	24.4899	23.453	15.0956	14.2187	16.211	FxaC_23g16880	Fvb6_2	11330060	11331921	-	721	protein_coding	- && - && -	-
FxaC_28g16640	0.0552018	0	0	0.174839	0.0664677	0.0580505	13.2924	14.4829	22.7327	10.3008	6.67761	5.54038	FxaC_28g16640	Fvb7_4	7987082	7988783	-	1158	protein_coding	- && sp|P12360|CB11_SOLLC Chlorophyll a-b binding protein 6A, chloroplastic OS=Solanum lycopersicum OX=4081 GN=CAB6A PE=2 SV=1 && PF00504:Chlorophyll A-B binding protein	-
FxaC_9g51910	0.136492	0.0805241	0	0	0	0	3.68142	4.27922	4.09994	2.69956	3.16879	2.7127	FxaC_9g51910	Fvb3_4	27646513	27648758	+	1405	protein_coding	- && sp|O64782|SD129_ARATH G-type lectin S-receptor-like serine/threonine-protein kinase SD1-29 OS=Arabidopsis thaliana OX=3702 GN=SD129 PE=1 SV=1 && PF00069:Protein kinase domain	Pkinase
FxaC_5g34120	2.27376	2.03499	2.00201	3.54625	3.23559	3.72251	6.0706	5.29527	6.08384	5.97685	7.43509	7.75415	FxaC_5g34120	Fvb2_2	17479229	17485665	+	2474	protein_coding	- && sp|Q8SKU2|TIC62_PEA Protein TIC 62, chloroplastic OS=Pisum sativum OX=3888 GN=TIC62 PE=1 SV=2 && PF13460:NAD(P)H-binding	-
FxaC_21g12160	0.141514	0.33991	0.217556	0.106717	0.12171	0.106297	2.12851	1.48111	2.19395	0.834447	0.815167	1.02455	FxaC_21g12160	Fvb6_1	5495974	5500558	+	3162	protein_coding	- && sp|Q9ZNS2|GH310_ARATH Indole-3-acetic acid-amido synthetase GH3.10 OS=Arabidopsis thaliana OX=3702 GN=GH3.10 PE=2 SV=1 && PF03321:GH3 auxin-responsive promoter	-
FxaC_16g29580	2.36472	2.43014	0.902988	1.12748	1.56144	0.72196	9.14693	10.5731	10.5697	4.26372	2.72632	2.27407	FxaC_16g29580	Fvb4_1	19209118	19210568	-	838	protein_coding	- && sp|Q9XIK0|PRIN2_ARATH Protein PLASTID REDOX INSENSITIVE 2, chloroplastic OS=Arabidopsis thaliana OX=3702 GN=PRIN2 PE=1 SV=1 && -	-
FxaC_5g04180	0	0	0.0364168	0	0	0	8.80833	10.252	10.2632	10.4177	9.73764	10.6599	FxaC_5g04180	Fvb2_2	1879330	1882928	+	1889	protein_coding	- && sp|Q84KJ5|CRYD_ARATH Cryptochrome DASH, chloroplastic/mitochondrial OS=Arabidopsis thaliana OX=3702 GN=CRYD PE=1 SV=2 && PF00875:DNA photolyase	-
FxaC_13g55990	1.68568	1.49172	1.70733	0.628118	0.795963	0.695165	5.51003	5.07216	5.957	2.61488	2.1203	1.9707	FxaC_13g55990	Fvb4_3	31838433	31842609	-	1934	protein_coding	- && sp|A6MVV9|CEMA_RHDSA Chloroplast envelope membrane protein OS=Rhodomonas salina OX=52970 GN=cemA PE=3 SV=1 && PF03040:CemA family	-
FxaC_23g33971	0.284246	0.251538	0.0679756	0.0666876	0.0760569	0.199276	2.86343	2.50148	2.14219	0.461698	0.752521	1.09846	FxaC_23g33971	Fvb6_2	22040242	22042970	+	2024	protein_coding	- && sp|Q9LZV4|STN8_ARATH Serine/threonine-protein kinase STN8, chloroplastic OS=Arabidopsis thaliana OX=3702 GN=STN8 PE=2 SV=1 && -	-
FxaC_28g14490	0.0311367	0.0551079	0.100523	0.197237	0.187456	0.0982306	2.82298	1.88044	3.10756	1.44585	1.25551	0.587884	FxaC_28g14490	Fvb7_4	6834856	6839365	+	2053	protein_coding	- && sp|P82538|PPL1_ARATH PsbP-like protein 1, chloroplastic OS=Arabidopsis thaliana OX=3702 GN=PPL1 PE=1 SV=1 && PF03939:Ribosomal protein L23, N-terminal domain|PF00276:Ribosomal protein L23	-
FxaC_9g22320	0.0489087	0.346248	0.578963	0.258178	0.176671	0.257163	4.14818	3.38953	4.6917	1.80847	1.12052	2.08987	FxaC_9g22320	Fvb3_4	12404990	12409452	+	1307	protein_coding	- && sp|D5JWB3|SARED_ESCCA Sanguinarine reductase OS=Eschscholzia californica OX=3467 GN=SARED1 PE=1 SV=1 && PF13460:NAD(P)H-binding	-
FxaC_26g04230	0.0354344	0.156786	0.0381327	0.0374101	0.0426661	0	3.52353	2.21015	2.78112	0.548473	0.844292	0.880299	FxaC_26g04230	Fvb7_3	1916570	1918940	-	1804	protein_coding	- && sp|Q94A65|STR14_ARATH Rhodanese-like domain-containing protein 14, chloroplastic OS=Arabidopsis thaliana OX=3702 GN=At4g27700 PE=2 SV=1 && PF00581:Rhodanese-like domain	Rhodanese
FxaC_13g24050	0	0	0	0	0	0.0810886	11.9524	11.5276	11.8052	11.0071	10.5997	9.04179	FxaC_13g24050	Fvb4_3	11448672	11450391	-	829	protein_coding	- && sp|Q8W191|HYH_ARATH Transcription factor HY5-like OS=Arabidopsis thaliana OX=3702 GN=HYH PE=1 SV=1 && PF00170:bZIP transcription factor	bZIP_1
FxaC_16g01380	8.0962	7.05766	10.3165	8.24993	7.61451	8.21749	2.90582	2.11357	2.45886	2.52852	2.95304	5.36358	FxaC_16g01380	Fvb4_1	1064868	1067036	+	1587	protein_coding	- && sp|Q3L181|PERR_RAUSE Perakine reductase OS=Rauvolfia serpentina OX=4060 GN=PR PE=1 SV=1 && PF00248:Aldo/keto reductase family	Aldo_ket_red
FxaC_6g40620	0.971217	1.43244	0.791797	0.994296	0.531558	0.928487	3.7299	4.72033	5.50387	3.56844	3.04772	3.27556	FxaC_6g40620	Fvb2_4	23772994	23776387	+	2172	protein_coding	- && sp|O24621|SIGC_ARATH RNA polymerase sigma factor sigC OS=Arabidopsis thaliana OX=3702 GN=SIGC PE=2 SV=1 && PF04542:Sigma-70 region 2|PF04539:Sigma-70 region 3|PF04545:Sigma-70, region 4	Sigma70_r2
FxaC_12g33330	0.0489087	0	0.052633	0	0	0	10.4897	9.92649	11.6108	3.28049	2.77889	2.04127	FxaC_12g33330	Fvb3_1	22379606	22381990	+	1307	protein_coding	- && sp|Q9XF89|CB5_ARATH Chlorophyll a-b binding protein CP26, chloroplastic OS=Arabidopsis thaliana OX=3702 GN=LHCB5 PE=1 SV=1 && PF00504:Chlorophyll A-B binding protein	-
FxaC_17g22060	9.16993	10.4669	12.0134	39.6368	37.8447	43.8833	3.10943	2.56571	2.70424	19.8278	18.8165	20.2057	FxaC_17g22060	Fvb5_1	10395268	10396336	+	962	protein_coding	- && sp|P32110|GSTX6_SOYBN Probable glutathione S-transferase OS=Glycine max OX=3847 GN=HSP26-A PE=2 SV=1 && -	-
FxaC_6g29580	2.40838	2.05422	2.7479	1.37855	2.48064	1.98341	6.53449	6.11903	7.67572	5.88867	3.64302	6.25708	FxaC_6g29580	Fvb2_4	18240548	18247038	+	2203	protein_coding	- && sp|O82261|DEGP2_ARATH Protease Do-like 2, chloroplastic OS=Arabidopsis thaliana OX=3702 GN=DEGP2 PE=1 SV=2 && PF13365:Trypsin-like peptidase domain|PF17815:PDZ domain	-
FxaC_14g28100	0.265979	0.39229	0.429349	0.187206	0.053377	0.0466175	3.84626	3.24776	3.39338	1.94413	1.62499	0.748877	FxaC_14g28100	Fvb4_4	15701125	15705818	-	1442	protein_coding	- && sp|F4J264|PRFB3_ARATH Peptide chain release factor PrfB3, chloroplastic OS=Arabidopsis thaliana OX=3702 GN=PRFB3 PE=1 SV=1 && PF03462:PCRF domain|PF00472:RF-1 domain	-
FxaC_9g00510	2.22092	1.83719	3.32526	1.98793	3.02298	2.3863	9.17827	7.83923	9.40327	8.34503	5.39794	5.08563	FxaC_9g00510	Fvb3_4	359015	362344	+	1324	protein_coding	- && - && PF01029:NusB family	-
FxaC_13g49910	0.685509	0.758287	0.507174	0.72373	0.257941	0.675829	5.30456	3.90244	3.6533	4.2369	4.43676	3.108	FxaC_13g49910	Fvb4_3	28448025	28450578	+	1492	protein_coding	- && - && -	-
FxaC_27g35930	0	0	0	0	0	0.0608899	9.2574	7.50965	8.35965	3.78411	2.547	3.50984	FxaC_27g35930	Fvb7_1	24005523	24007170	-	1104	protein_coding	- && sp|P12360|CB11_SOLLC Chlorophyll a-b binding protein 6A, chloroplastic OS=Solanum lycopersicum OX=4081 GN=CAB6A PE=2 SV=1 && PF00504:Chlorophyll A-B binding protein	-
FxaC_4g13130	0.0352585	0.156007	0.0379434	0	0.0849086	0.111234	2.47485	3.73511	2.18652	4.45696	2.39106	2.76794	FxaC_4g13130	Fvb1_1	12411547	12417439	+	1813	protein_coding	- && sp|Q94AQ6|SIR4_ARATH NAD-dependent protein deacylase SRT2 OS=Arabidopsis thaliana OX=3702 GN=SRT2 PE=2 SV=1 && PF02146:Sir2 family	SIR2
FxaC_2g34780	1.96762	3.27008	4.44148	2.53333	4.04495	2.7757	11.6028	10.6429	10.6488	6.14896	7.03674	6.77191	FxaC_2g34780	Fvb1_2	18764816	18766891	-	1332	protein_coding	- && - && PF13806:Rieske-like [2Fe-2S] domain	-
FxaC_4g31910	0.0794084	0.140542	0.128183	0.0838358	0.239036	0.167012	2.36112	3.0661	3.11623	3.10696	3.89326	2.28838	FxaC_4g31910	Fvb1_1	23752834	23754819	-	1610	protein_coding	- && sp|Q9FEW9|OPR3_SOLLC 12-oxophytodienoate reductase 3 OS=Solanum lycopersicum OX=4081 GN=OPR3 PE=1 SV=1 && PF00724:NADH:flavin oxidoreductase / NADH oxidase family	Oxidored_FMN
FxaC_27g05010	0.205956	0.478426	0.304754	0.16308	0.371984	0.433169	2.20862	2.37041	2.61929	1.94816	3.04347	2.45596	FxaC_27g05010	Fvb7_1	3733619	3736551	-	2483	protein_coding	- && sp|P93604|LRK10_WHEAT Rust resistance kinase Lr10 OS=Triticum aestivum OX=4565 GN=LRK10 PE=2 SV=1 && PF00069:Protein kinase domain|PF13947:Wall-associated receptor kinase galacturonan-binding	Pkinase
FxaC_6g42331	1.78273	2.90729	2.41181	1.53259	1.34927	1.15162	6.62906	6.22789	6.88496	4.09532	3.36082	4.12516	FxaC_6g42331	Fvb2_4	24618723	24623574	-	2510	protein_coding	- && sp|Q8RWG1|AB1K1_ARATH Protein ACTIVITY OF BC1 COMPLEX KINASE 1, chloroplastic OS=Arabidopsis thaliana OX=3702 GN=ABC1K1 PE=1 SV=1 && PF03109:ABC1 family	ABC1
FxaC_7g19390	0.11182	0.131938	0.401115	0.27546	0.224401	0.0391968	2.97964	2.36175	3.21438	2.21159	2.45937	2.59275	FxaC_7g19390	Fvb2_1	13021412	13023956	-	1715	protein_coding	- && sp|Q9SRY4|LPA1_ARATH Protein LOW PSII ACCUMULATION 1, chloroplastic OS=Arabidopsis thaliana OX=3702 GN=LPA1 PE=1 SV=1 && PF11998:Low psii accumulation1 / Rep27	-
FxaC_19g12340	1.89054	2.5095	2.03449	1.30984	1.49387	2.54725	7.14181	9.59255	9.04484	5.43596	5.95554	3.22896	FxaC_19g12340	Fvb5_4	6190819	6192386	+	1082	protein_coding	- && - && -	-
FxaC_24g52091	1.35556	1.18513	1.2303	0.827648	1.19958	0.910269	3.56649	3.34709	3.4499	3.35658	4.37037	3.73279	FxaC_24g52091	Fvb6_4	31239819	31251751	+	3914	protein_coding	- && sp|Q8GXJ4|GLR34_ARATH Glutamate receptor 3.4 OS=Arabidopsis thaliana OX=3702 GN=GLR3.4 PE=1 SV=2 && PF00060:Ligand-gated ion channel|PF01094:Receptor family ligand binding region|PF00497:Bacterial extracellular solute-binding proteins, family 3	ANF_receptor
FxaC_14g38500	3.10842	3.20381	4.21091	1.85321	1.49712	1.4229	9.30493	9.41346	8.75239	4.5598	4.3567	3.30694	FxaC_14g38500	Fvb4_4	25933027	25938350	+	1748	protein_coding	- && sp|Q9T0H9|PA71H_ARATH Protein PAM71-homolog, chloroplastic OS=Arabidopsis thaliana OX=3702 GN=PAM71-HL PE=1 SV=2 && PF01169:Uncharacterized protein family UPF0016	-
FxaC_13g08590	0.665377	0.799105	0.664897	0.451591	0.858397	0.849652	3.79932	5.22298	4.6052	4.49562	3.09237	2.83371	FxaC_13g08590	Fvb4_3	3752701	3755381	-	1345	protein_coding	- && sp|P07383|TPES_PSEPU Tropinesterase OS=Pseudomonas putida OX=303 PE=1 SV=1 && PF12697:Alpha/beta hydrolase family	-
FxaC_5g01660	7.61847	10.0074	8.64695	3.01621	2.43665	2.6914	18.8579	23.4529	19.4355	7.06308	6.38172	4.08105	FxaC_5g01660	Fvb2_2	728473	730538	+	1074	protein_coding	- && sp|Q94JX5|WLIM1_ARATH LIM domain-containing protein WLIM1 OS=Arabidopsis thaliana OX=3702 GN=WLIM1 PE=1 SV=1 && PF00412:LIM domain	LIM
FxaC_1g34540	0	0	0	2.60023	3.97654	3.82615	7.58513	8.64522	6.94248	27.3402	27.3925	24.3632	FxaC_1g34540	Fvb1_4	17839266	17840783	+	1142	protein_coding	- && sp|Q96324|GSTFB_ARATH Glutathione S-transferase F11 OS=Arabidopsis thaliana OX=3702 GN=GSTF11 PE=2 SV=1 && PF00043:Glutathione S-transferase, C-terminal domain|PF02798:Glutathione S-transferase, N-terminal domain	GST_N
FxaC_19g26780	0.772026	0.910921	0.553875	0.380366	0.80564	0.920114	5.66984	4.53509	4.43853	4.20457	2.35833	1.43207	FxaC_19g26780	Fvb5_4	15423320	15426725	-	1242	protein_coding	- && sp|Q9M812|CUT1C_ARATH Protein CURVATURE THYLAKOID 1C, chloroplastic OS=Arabidopsis thaliana OX=3702 GN=CURT1C PE=1 SV=1 && PF14159:CAAD domains of cyanobacterial aminoacyl-tRNA synthetase	-
FxaC_19g12680	0.976613	0.392835	0.28663	0.0468665	0.48106	0.373458	4.02471	4.17521	4.60248	2.29038	2.03406	1.41161	FxaC_19g12680	Fvb5_4	6352001	6353874	-	1440	protein_coding	- && sp|Q9FNN6|SRM1_ARATH Transcription factor SRM1 OS=Arabidopsis thaliana OX=3702 GN=SRM1 PE=1 SV=1 && PF00249:Myb-like DNA-binding domain	Myb_DNA-binding
FxaC_14g05650	1.29274	1.8935	1.53509	1.31775	1.18085	0.703164	9.16954	6.00215	5.57201	10.5799	7.63921	6.37882	FxaC_14g05650	Fvb4_4	2771813	2774931	+	1434	protein_coding	- && - && -	-
FxaC_3g03250	0.398456	0.352607	0.673824	0.480768	0.274157	0.359158	5.43827	3.66312	4.63309	2.15374	1.19979	1.81008	FxaC_3g03250	Fvb1_3	1518845	1520727	-	1123	protein_coding	- && sp|O22773|TL16_ARATH Thylakoid lumenal 16.5 kDa protein, chloroplastic OS=Arabidopsis thaliana OX=3702 GN=At4g02530 PE=1 SV=3 && -	-
FxaC_17g20330	0.112542	0.132789	0	0	0.0903399	0.0394498	2.9623	2.67412	2.54448	1.51617	1.92519	2.08759	FxaC_17g20330	Fvb5_1	9579983	9583737	+	1704	protein_coding	- && sp|Q9M9V6|ICS2_ARATH Isochorismate synthase 2, chloroplastic OS=Arabidopsis thaliana OX=3702 GN=ICS2 PE=2 SV=2 && PF00425:chorismate binding enzyme	-
FxaC_11g07640	0.119707	0.635598	1.03058	0.568717	0.576552	0.818251	15.1127	13.8071	13.8031	9.88211	6.52727	6.06674	FxaC_11g07640	Fvb3_3	3572932	3574812	+	1068	protein_coding	- && sp|Q9SUI5|PSAK_ARATH Photosystem I reaction center subunit psaK, chloroplastic OS=Arabidopsis thaliana OX=3702 GN=PSAK PE=2 SV=2 && PF01241:Photosystem I psaG / psaK	-
FxaC_22g04290	1.37416	1.62138	1.58833	0.69852	1.77716	1.23098	6.79744	6.09696	6.16441	4.90171	3.87119	4.29889	FxaC_22g04290	Fvb6_3	2181575	2183043	-	1256	protein_coding	- && sp|Q9M3C6|PSA3C_ARATH Photosystem I assembly factor PSA3, chloroplastic OS=Arabidopsis thaliana OX=3702 GN=PSA3 PE=1 SV=1 && -	-
FxaC_5g16110	0	0	0	0.121709	0	0.181846	7.92322	7.07632	7.70759	19.5292	16.0054	15.0071	FxaC_5g16110	Fvb2_2	7536188	7537964	+	1109	protein_coding	- && sp|Q0JG75|PSB28_ORYSJ Photosystem II reaction center PSB28 protein, chloroplastic OS=Oryza sativa subsp. japonica OX=39947 GN=PSB28 PE=2 SV=2 && PF03912:Psb28 protein	-
FxaC_22g62500	6.63359	7.18665	6.59791	2.14348	2.63827	1.9448	2.76316	3.38329	2.88274	0.535864	1.03161	1.13861	FxaC_22g62500	Fvb6_3	38147792	38151764	-	3180	protein_coding	- && sp|Q43191|LOX15_SOLTU Probable linoleate 9S-lipoxygenase 5 OS=Solanum tuberosum OX=4113 GN=LOX1.5 PE=2 SV=1 && PF00305:Lipoxygenase|PF01477:PLAT/LH2 domain	Lipoxygenase
FxaC_8g13360	0	0	0	0.0795847	0.0907661	0.0396359	4.4093	5.29883	5.07645	6.61186	5.31926	3.82033	FxaC_8g13360	Fvb2_3	6564644	6566533	+	1696	protein_coding	- && sp|Q9FZI8|LCAT1_ARATH Lecithin-cholesterol acyltransferase-like 1 OS=Arabidopsis thaliana OX=3702 GN=LCAT1 PE=2 SV=1 && PF02450:Lecithin:cholesterol acyltransferase	-
FxaC_20g02191	1.0065	0.68223	1.01401	0.384353	0.541495	0.202681	3.23595	2.98946	3.69357	2.04408	1.68776	1.04275	FxaC_20g02191	Fvb5_2	1031352	1037078	-	2985	protein_coding	- && - && -	-
FxaC_3g07460	0.306193	0.104216	0.278815	0.0745996	0.141801	0.0247688	1.88286	1.88883	2.07684	0.567111	0.36694	0.304271	FxaC_3g07460	Fvb1_3	3463664	3467111	+	2714	protein_coding	- && - && -	-
FxaC_2g06380	0.0925537	0	0.166002	0	0	0.0648866	1.62412	2.77952	2.48119	1.35301	0.706816	0.398548	FxaC_2g06380	Fvb1_2	3032041	3037892	-	2072	protein_coding	- && sp|Q6STH5|HF101_ARATH Fe-S cluster assembly factor HCF101, chloroplastic OS=Arabidopsis thaliana OX=3702 GN=HCF101 PE=1 SV=1 && PF10609:NUBPL iron-transfer P-loop NTPase|PF06155:Protein of unknown function (DUF971)|PF01883:Iron-sulfur cluster assembl	-
FxaC_25g43330	0.0365487	0	0	0.154346	0.176031	0.0768696	8.51574	7.49028	9.88065	1.47716	2.31108	1.52541	FxaC_25g43330	Fvb7_2	23898215	23900786	+	1749	protein_coding	- && sp|P46283|S17P_ARATH Sedoheptulose-1,7-bisphosphatase, chloroplastic OS=Arabidopsis thaliana OX=3702 GN=At3g55800 PE=2 SV=1 && PF00316:Fructose-1-6-bisphosphatase, N-terminal domain	-
FxaC_15g00790	3.11191	3.09806	3.90701	3.35386	2.57606	3.27249	11.3133	10.0772	11.1819	9.03145	7.90189	9.7925	FxaC_15g00790	Fvb4_2	422961	425124	-	986	protein_coding	- && - && -	-
FxaC_3g02000	0.533757	0.179939	0.328229	0.134171	0.0612085	0.1871	2.45308	2.34025	2.38894	0.896119	0.512437	0.277832	FxaC_3g02000	Fvb1_3	920730	925898	-	2515	protein_coding	- && sp|Q8VYL1|KAD5_ARATH Adenylate kinase 5, chloroplastic OS=Arabidopsis thaliana OX=3702 GN=At5g35170 PE=1 SV=1 && PF00406:Adenylate kinase|PF09353:Domain of unknown function (DUF1995)	ADK
FxaC_6g17860	0	0	0	0.0695751	0	0	7.32398	8.54706	9.19521	3.11681	1.6306	1.83364	FxaC_6g17860	Fvb2_4	11348791	11350826	-	970	protein_coding	- && sp|P07591|TRXM_SPIOL Thioredoxin M-type, chloroplastic OS=Spinacia oleracea OX=3562 PE=1 SV=2 && PF00085:Thioredoxin	-
FxaC_11g29630	0.140389	0.0828231	0.251798	0.395243	0.225387	0.147634	3.46719	2.96515	3.0834	3.42049	3.77388	2.60414	FxaC_11g29630	Fvb3_3	17235374	17238547	+	1366	protein_coding	- && sp|Q8L9X2|RBCX2_ARATH Chaperonin-like RbcX protein 2, chloroplastic OS=Arabidopsis thaliana OX=3702 GN=RBCX2 PE=1 SV=1 && PF02341:RbcX protein	-
FxaC_22g03050	3.4189	3.36639	4.3529	0.533802	0.927694	0.63298	8.84893	7.43717	8.88856	1.92548	1.54451	1.91405	FxaC_22g03050	Fvb6_3	1521000	1525596	+	2655	protein_coding	- && sp|Q9LY84|GDL76_ARATH GDSL esterase/lipase At5g14450 OS=Arabidopsis thaliana OX=3702 GN=At5g14450 PE=2 SV=1 && PF00657:GDSL-like Lipase/Acylhydrolase	Lipase_GDSL
FxaC_7g09750	3.66496	4.29918	2.29304	2.06963	2.05252	5.28817	11.7989	14.8514	13.1313	9.45471	8.12322	9.7401	FxaC_7g09750	Fvb2_1	6771224	6771973	+	750	protein_coding	- && sp|P32980|ATPD_TOBAC ATP synthase delta chain, chloroplastic OS=Nicotiana tabacum OX=4097 GN=ATPD PE=2 SV=1 && PF00213:ATP synthase delta (OSCP) subunit	-
FxaC_5g40800	1.1158	1.35119	1.51676	0.651008	0.42427	0.555813	4.80911	4.06993	4.89374	2.65125	1.2109	0.817008	FxaC_5g40800	Fvb2_2	21443674	21447600	+	2177	protein_coding	- && sp|Q9LMU1|EGY3_ARATH Probable zinc metallopeptidase EGY3, chloroplastic OS=Arabidopsis thaliana OX=3702 GN=EGY3 PE=1 SV=1 && -	-
FxaC_17g37050	1.50352	1.71679	0.99168	1.17771	1.57677	1.4791	6.33583	5.71412	6.25039	3.25311	3.5113	3.80749	FxaC_17g37050	Fvb5_1	18835586	18841979	+	1318	protein_coding	- && - && PF05991:YacP-like NYN domain	-
FxaC_22g16280	0.0383696	0.441409	0.495496	1.21527	2.21761	1.93678	10.2118	12.194	10.6332	23.8882	16.3506	20.7039	FxaC_22g16280	Fvb6_3	8011269	8014170	-	1666	protein_coding	- && sp|Q9SSU8|PSY_DAUCA Phytoene synthase, chloroplastic OS=Daucus carota OX=4039 GN=PSY PE=2 SV=1 && PF00494:Squalene/phytoene synthase	-
FxaC_4g38300	2.3864	2.95653	3.59536	2.11634	2.22212	3.84798	8.43729	7.52897	7.67698	8.70095	10.4973	13.5329	FxaC_4g38300	Fvb1_1	26673748	26675939	-	2009	protein_coding	- && sp|A5WWA0|ZNRF3_DANRE E3 ubiquitin-protein ligase znrf3 OS=Danio rerio OX=7955 GN=znrf3 PE=1 SV=2 && PF13639:Ring finger domain	-
FxaC_24g15460	5.71676	6.36201	5.59279	5.02958	5.26689	5.64742	12.6663	13.7637	13.0091	11.8057	11.5098	10.1137	FxaC_24g15460	Fvb6_4	7825638	7827501	-	1476	protein_coding	- && sp|P51851|PDC2_PEA Pyruvate decarboxylase 2 (Fragment) OS=Pisum sativum OX=3888 GN=PDC2 PE=2 SV=1 && PF02775:Thiamine pyrophosphate enzyme, C-terminal TPP binding domain|PF00205:Thiamine pyrophosphate enzyme, central domain	-
FxaC_24g38240	0.0772026	0.153718	0.0830813	0.285275	0.185917	0.223263	1.58053	1.35671	1.1595	0.829849	0.972811	1.05487	FxaC_24g38240	Fvb6_4	22616808	22621143	-	3312	protein_coding	- && sp|Q9SSR1|Y1259_ARATH DCC family protein At1g52590, chloroplastic OS=Arabidopsis thaliana OX=3702 GN=At1g52590 PE=2 SV=1 && PF04134:Protein of unknown function, DUF393	-
FxaC_21g37930	4.2963	4.60841	4.06303	3.57369	3.6055	3.97037	18.6574	15.5963	16.6519	15.3376	8.35165	5.56306	FxaC_21g37930	Fvb6_1	19174609	19176405	-	491	protein_coding	- && - && PF06592:Protein of unknown function (DUF1138)	-
FxaC_26g35770	0.0617621	0.0273276	0.0332325	0.0978084	0	0	2.67938	2.56819	2.75289	0.345217	0.424499	0.337559	FxaC_26g35770	Fvb7_3	19778344	19785023	+	2070	protein_coding	- && sp|Q9FPT1|UBP12_ARATH Ubiquitin C-terminal hydrolase 12 OS=Arabidopsis thaliana OX=3702 GN=UBP12 PE=1 SV=2 && PF00917:MATH domain	MATH
FxaC_20g22000	11.7112	12.4748	13.3615	9.21589	9.2703	8.03933	28.5426	26.249	21.6448	19.1623	15.9992	19.2345	FxaC_20g22000	Fvb5_2	11850698	11852744	+	1179	protein_coding	- && sp|Q9SYX1|LIL31_ARATH Light-harvesting complex-like protein 3 isotype 1, chloroplastic OS=Arabidopsis thaliana OX=3702 GN=LIL3.1 PE=1 SV=1 && -	-
FxaC_6g29800	4.55323	2.37018	2.40193	0.188513	0.429998	0.0938861	13.6647	12.463	12.6302	4.2225	3.51813	2.30668	FxaC_6g29800	Fvb2_4	18402772	18403487	+	716	protein_coding	- && sp|Q9LYC8|GRXS6_ARATH Monothiol glutaredoxin-S6 OS=Arabidopsis thaliana OX=3702 GN=GRXS6 PE=3 SV=1 && PF00462:Glutaredoxin	-
FxaC_10g13210	3.96583	4.10432	4.77416	4.04501	2.58993	3.88773	11.5331	13.9751	12.4401	12.4273	10.8415	6.87992	FxaC_10g13210	Fvb3_2	6480199	6482262	+	951	protein_coding	- && sp|Q93VA3|CYC6_ARATH Cytochrome c6, chloroplastic OS=Arabidopsis thaliana OX=3702 GN=PETJ PE=1 SV=1 && PF13442:Cytochrome C oxidase, cbb3-type, subunit III	-
FxaC_12g02050	0	0	0	0	0	0	1.40453	1.42638	1.82361	0.345999	0.868306	0.580408	FxaC_12g02050	Fvb3_1	1218289	1224400	+	4925	protein_coding	- && sp|Q9LYS2|AB10C_ARATH ABC transporter C family member 10 OS=Arabidopsis thaliana OX=3702 GN=ABCC10 PE=2 SV=2 && PF00005:ABC transporter|PF00664:ABC transporter transmembrane region	ABC_tran
FxaC_23g54230	0	0	0	0	0.0676359	0	6.57133	7.3409	6.09603	3.28463	1.85317	2.9026	FxaC_23g54230	Fvb6_2	32014875	32018064	-	1138	protein_coding	- && sp|Q55403|Y575_SYNY3 Thylakoid membrane protein slr0575 OS=Synechocystis sp. (strain PCC 6803 / Kazusa) OX=1111708 GN=slr0575 PE=4 SV=1 && PF11016:Protein of unknown function (DUF2854)	-
FxaC_25g31882	6.09029	5.60508	6.76378	0.308633	0.99732	0.512366	16.197	12.2041	20.3004	4.18973	2.72365	3.87332	FxaC_25g31882	Fvb7_2	18338340	18340518	-	1312	protein_coding	- && sp|Q08298|RD22_ARATH BURP domain protein RD22 OS=Arabidopsis thaliana OX=3702 GN=RD22 PE=2 SV=1 && PF03181:BURP domain	-
FxaC_20g12930	2.80367	3.47349	3.09259	2.07199	2.61629	2.5061	9.01972	11.1725	15.0096	6.81088	6.10218	5.22388	FxaC_20g12930	Fvb5_2	6972425	6973730	+	912	protein_coding	- && - && -	-
FxaC_24g04811	0.310121	0.0343046	0	0.0409265	0	0	24.4133	22.9124	26.6691	7.40034	6.11032	4.39148	FxaC_24g04811	Fvb6_4	2138121	2140562	+	1649	protein_coding	- && sp|Q9LPW0|G3PA2_ARATH Glyceraldehyde-3-phosphate dehydrogenase GAPA2, chloroplastic OS=Arabidopsis thaliana OX=3702 GN=GAPA2 PE=2 SV=1 && PF02800:Glyceraldehyde 3-phosphate dehydrogenase, C-terminal domain|PF00044:Glyceraldehyde 3-phosphate dehydroge	-
FxaC_26g06431	0.653617	1.2725	1.2661	0.552048	0.157402	0	6.75431	6.27697	5.82666	2.75408	4.4924	3.76718	FxaC_26g06431	Fvb7_3	2990762	2993760	+	978	protein_coding	- && sp|F4JTB3|DTX35_ARATH Protein DETOXIFICATION 35 OS=Arabidopsis thaliana OX=3702 GN=DTX35 PE=1 SV=1 && PF01554:MatE	MatE
FxaC_2g40790	3.72124	3.29305	4.60803	4.68217	3.74414	3.75245	10.6348	11.1535	10.3233	11.2218	11.3051	12.9172	FxaC_2g40790	Fvb1_2	24053808	24056960	+	1254	protein_coding	- && sp|Q0WTI8|DNJ72_ARATH Chaperone protein dnaJ 72 OS=Arabidopsis thaliana OX=3702 GN=ATJ72 PE=2 SV=1 && PF00226:DnaJ domain	DnaJ
FxaC_25g12550	0.490349	0.315583	0.671603	0.89419	0.697772	0.937552	3.99809	2.95694	4.40577	3.37329	2.81875	1.28462	FxaC_25g12550	Fvb7_2	7467508	7470878	+	1434	protein_coding	- && - && PF12697:Alpha/beta hydrolase family	-
FxaC_28g00080	0	0.0505073	0	0.210899	0.103084	0.24008	4.45129	4.97258	5.4474	2.69938	3.45209	1.87164	FxaC_28g00080	Fvb7_4	33842	37893	-	2240	protein_coding	- && sp|O24629|SIGA_ARATH RNA polymerase sigma factor sigA OS=Arabidopsis thaliana OX=3702 GN=SIGA PE=1 SV=1 && PF04539:Sigma-70 region 3|PF04542:Sigma-70 region 2|PF04545:Sigma-70, region 4	Sigma70_r2
FxaC_24g05470	3.77731	5.84967	2.89236	2.22403	4.19834	2.67362	15.8628	14.1678	13.0919	14.6168	10.9839	7.57938	FxaC_24g05470	Fvb6_4	2563470	2565121	-	880	protein_coding	- && sp|P29450|TRXF_PEA Thioredoxin F-type, chloroplastic OS=Pisum sativum OX=3888 PE=2 SV=1 && PF00085:Thioredoxin	-
FxaC_27g33800	0.214269	0.231751	0.179344	0.276486	0.200666	0.0250363	1.76394	1.95637	1.63789	1.49451	1.96361	1.93998	FxaC_27g33800	Fvb7_1	22892409	22896435	+	2685	protein_coding	- && sp|Q6LA42|APRR5_ARATH Two-component response regulator-like APRR5 OS=Arabidopsis thaliana OX=3702 GN=APRR5 PE=1 SV=2 && PF00072:Response regulator receiver domain|PF06203:CCT motif	Response_reg
FxaC_9g00460	0.347412	0.219597	0.106819	0.0523974	0.119518	0	3.91907	2.80076	3.3663	1.28034	1.36446	0.591823	FxaC_9g00460	Fvb3_4	320714	322874	-	1288	protein_coding	- && sp|Q94BS2|MET1_ARATH Protein MET1, chloroplastic OS=Arabidopsis thaliana OX=3702 GN=MET1 PE=1 SV=1 && -	-
FxaC_12g17890	1.61568	1.10692	1.51436	1.34811	1.47475	1.50723	4.34423	4.2054	4.99964	5.15407	5.03896	5.74887	FxaC_12g17890	Fvb3_1	11944605	11950697	+	2453	protein_coding	- && - && PF03435:Saccharopine dehydrogenase NADP binding domain	Saccharop_dh
FxaC_23g59240	2.4149	2.45129	2.48413	1.04981	0.855218	1.00834	6.47416	6.78582	7.15751	3.93946	2.73377	3.10554	FxaC_23g59240	Fvb6_2	34704767	34707324	+	1800	protein_coding	- && sp|Q9SU13|FLA2_ARATH Fasciclin-like arabinogalactan protein 2 OS=Arabidopsis thaliana OX=3702 GN=FLA2 PE=2 SV=1 && PF02469:Fasciclin domain	-
FxaC_4g36980	0.555376	0.540617	0.239066	0.703609	0.936207	0.934457	4.92697	3.57401	4.14368	3.72511	2.49389	1.4901	FxaC_4g36980	Fvb1_1	26036432	26038351	-	1151	protein_coding	- && sp|O22773|TL16_ARATH Thylakoid lumenal 16.5 kDa protein, chloroplastic OS=Arabidopsis thaliana OX=3702 GN=At4g02530 PE=1 SV=3 && -	-
FxaC_17g02120	118.243	86.8958	76.4724	61.5037	55.1679	50.6652	34.3312	29.3055	30.1563	23.468	29.7233	20.444	FxaC_17g02120	Fvb5_1	1053888	1055785	+	1218	protein_coding	- && sp|P83958|TLP_ACTCC Thaumatin-like protein OS=Actinidia chinensis var. chinensis OX=1590841 GN=TLP PE=1 SV=2 && PF00314:Thaumatin family	Thaumatin
FxaC_2g10260	0.220522	0.0731801	0.207649	0.0873063	0	0.0579754	1.85423	1.85578	2.02994	0.711115	0.277874	0.465666	FxaC_2g10260	Fvb1_2	4609118	4614115	+	2319	protein_coding	- && sp|Q8VYL1|KAD5_ARATH Adenylate kinase 5, chloroplastic OS=Arabidopsis thaliana OX=3702 GN=At5g35170 PE=1 SV=1 && PF00406:Adenylate kinase|PF09353:Domain of unknown function (DUF1995)	ADK
FxaC_17g32620	0.0842765	0.111869	0.0906939	0.845266	0.964023	1.86114	3.24531	2.79516	2.44983	1.66683	4.55672	6.23918	FxaC_17g32620	Fvb5_1	16253574	16255467	+	1517	protein_coding	- && sp|Q39219|AOX1A_ARATH Ubiquinol oxidase 1a, mitochondrial OS=Arabidopsis thaliana OX=3702 GN=AOX1A PE=1 SV=2 && PF01786:Alternative oxidase	AOX
FxaC_24g25800	0.227649	0.120872	0.391973	0.0480682	0.274108	0.239396	3.32896	2.83982	3.13229	1.48777	1.7107	1.31207	FxaC_24g25800	Fvb6_4	14100196	14102205	+	1404	protein_coding	- && - && -	-
FxaC_16g17340	1.14213	1.2318	1.69002	7.42328	6.31744	8.2949	5.18448	4.6644	5.08385	21.515	17.5645	16.918	FxaC_16g17340	Fvb4_1	12697063	12698853	+	1791	protein_coding	- && sp|J9RYI6|DCVR_CUCSA Divinyl chlorophyllide a 8-vinyl-reductase, chloroplastic OS=Cucumis sativus OX=3659 GN=DVR PE=1 SV=1 && PF13460:NAD(P)H-binding	-
FxaC_5g09290	6.08797	6.84655	5.05016	28.7894	28.2527	27.6092	20.1545	22.8538	17.82	66.203	66.4847	54.1957	FxaC_5g09290	Fvb2_2	4330701	4331370	-	504	protein_coding	- && sp|P42732|RR13_ARATH 30S ribosomal protein S13, chloroplastic OS=Arabidopsis thaliana OX=3702 GN=RPS13 PE=2 SV=1 && PF00416:Ribosomal protein S13/S18	-
FxaC_17g07650	4.07419	3.96872	3.94258	2.83422	2.39579	2.95593	8.28239	9.25547	9.45625	4.39971	5.26765	6.84184	FxaC_17g07650	Fvb5_1	3724558	3728796	+	2024	protein_coding	- && sp|Q9XFS9|DXR_ARATH 1-deoxy-D-xylulose 5-phosphate reductoisomerase, chloroplastic OS=Arabidopsis thaliana OX=3702 GN=DXR PE=2 SV=2 && PF08436:1-deoxy-D-xylulose 5-phosphate reductoisomerase C-terminal domain|PF02670:1-deoxy-D-xylulose 5-phosphate re	-
FxaC_15g00400	5.35789	3.75663	4.39093	3.91612	3.62268	3.33729	10.8082	12.1189	10.503	6.87558	7.78057	7.08535	FxaC_15g00400	Fvb4_2	198048	200535	-	1551	protein_coding	- && sp|Q43082|HEM3_PEA Porphobilinogen deaminase, chloroplastic OS=Pisum sativum OX=3888 GN=HEMC PE=1 SV=1 && PF03900:Porphobilinogen deaminase, C-terminal domain|PF01379:Porphobilinogen deaminase, dipyromethane cofactor binding domain	-
FxaC_22g63830	4.1583	4.40135	4.59194	2.92677	5.00695	3.40114	10.0684	8.20692	9.95464	9.25502	10.8345	10.1009	FxaC_22g63830	Fvb6_3	38770157	38775162	-	2352	protein_coding	- && sp|Q9SQT8|DHQSD_ARATH Bifunctional 3-dehydroquinate dehydratase/shikimate dehydrogenase, chloroplastic OS=Arabidopsis thaliana OX=3702 GN=EMB3004 PE=1 SV=1 && PF08501:Shikimate dehydrogenase substrate binding domain|PF01488:Shikimate / quinate 5-dehy	-
FxaC_19g05601	0.244606	0.21646	0	0	0.0981755	0	6.51796	5.48922	5.05632	4.34706	2.76466	0.648188	FxaC_19g05601	Fvb5_4	2902353	2903517	+	784	protein_coding	- && - && -	-
FxaC_7g08390	0.399025	0.306029	0.286273	0.505527	0.51249	0.811257	2.15248	2.47566	2.03631	1.80714	1.14578	2.32625	FxaC_7g08390	Fvb2_1	5824073	5830920	+	2403	protein_coding	- && sp|Q9SJU9|GC1_ARATH Epimerase family protein SDR39U1 homolog, chloroplastic OS=Arabidopsis thaliana OX=3702 GN=GC1 PE=2 SV=2 && PF08338:Domain of unknown function (DUF1731)|PF01370:NAD dependent epimerase/dehydratase family	Epimerase
FxaC_13g00160	9.2447	9.10379	9.2207	2.91614	2.37561	2.34152	4.58868	4.21358	3.60497	1.3815	0.852367	1.06431	FxaC_13g00160	Fvb4_3	105707	108502	+	2268	protein_coding	- && - && -	-
FxaC_23g35950	1.27423	1.55046	1.1808	0.392371	0.554045	0.316385	3.9337	3.48677	3.56686	1.85666	1.50831	0.791392	FxaC_23g35950	Fvb6_2	23179396	23188694	-	3612	protein_coding	- && sp|Q8VZ10|SOQ1_ARATH Protein SUPPRESSOR OF QUENCHING 1, chloroplastic OS=Arabidopsis thaliana OX=3702 GN=SOQ1 PE=1 SV=1 && PF13905:Thioredoxin-like|PF01436:NHL repeat|PF13419:Haloacid dehalogenase-like hydrolase	NHL
FxaC_10g06170	0.265611	0.195873	0	0.14021	0.159909	0.046553	2.45992	3.59388	2.83105	1.40849	1.13592	1.05577	FxaC_10g06170	Fvb3_2	2922534	2923977	+	1444	protein_coding	- && - && PF05421:Protein of unknown function (DUF751)	-
FxaC_15g29790	1.19774	1.21694	1.05025	0.608842	0.480726	0.373199	5.4923	4.30407	5.373	3.47134	1.87004	2.64493	FxaC_15g29790	Fvb4_2	17021399	17022933	-	1441	protein_coding	- && sp|Q9FHH8|COL5_ARATH Zinc finger protein CONSTANS-LIKE 5 OS=Arabidopsis thaliana OX=3702 GN=COL5 PE=2 SV=2 && PF06203:CCT motif	CCT
FxaC_23g56400	0.425331	0.533218	0.553077	0.261943	0.21339	0.186367	1.76225	2.24585	2.45562	1.92019	1.83522	1.44409	FxaC_23g56400	Fvb6_2	33232535	33238719	-	3607	protein_coding	- && sp|Q8GXJ4|GLR34_ARATH Glutamate receptor 3.4 OS=Arabidopsis thaliana OX=3702 GN=GLR3.4 PE=1 SV=2 && PF01094:Receptor family ligand binding region|PF00060:Ligand-gated ion channel|PF00497:Bacterial extracellular solute-binding proteins, family 3	ANF_receptor
FxaC_2g11290	1.63772	1.09864	1.67714	1.28283	1.145	1.02778	4.66098	4.07969	5.91245	2.68032	2.37228	2.17866	FxaC_2g11290	Fvb1_2	5006446	5011822	-	2420	protein_coding	- && - && -	-
FxaC_21g52610	3.77647	4.7276	3.76667	2.52836	2.10724	4.16508	13.1999	14.1348	13.7446	7.20778	8.94751	9.70227	FxaC_21g52610	Fvb6_1	27293532	27294414	-	694	protein_coding	- && sp|O81208|OHP1_ARATH Light-harvesting complex-like protein OHP1, chloroplastic OS=Arabidopsis thaliana OX=3702 GN=OHP1 PE=1 SV=1 && -	-
FxaC_19g13670	0	0	0	0	0	0.151232	8.34179	5.76635	8.84857	2.16414	2.89939	2.07216	FxaC_19g13670	Fvb5_4	6817985	6818980	+	889	protein_coding	- && - && PF06549:Protein of unknown function (DUF1118)	-
novel.1215	0	0	0	0	0	0	12.7627	8.91087	10.7032	9.23483	5.06139	4.67525	-	Fvb4_1	2059992	2061187	+	625	-	- && P10967.1 RecName: Full=1-aminocyclopropane-1-carboxylate oxidase homolog; AltName: Full=Protein E8 && -	-
FxaC_14g16610	0	0	0	0	0	0	6.15487	5.80414	5.62594	5.04127	4.59762	5.37756	FxaC_14g16610	Fvb4_4	8276980	8279255	-	1134	protein_coding	- && sp|Q8W191|HYH_ARATH Transcription factor HY5-like OS=Arabidopsis thaliana OX=3702 GN=HYH PE=1 SV=1 && PF00170:bZIP transcription factor	bZIP_1
FxaC_24g02560	1.75584	1.65092	1.53526	2.40407	1.55261	1.55795	4.948	4.94348	4.49264	3.56238	4.37471	4.253	FxaC_24g02560	Fvb6_4	1161810	1164576	+	2330	protein_coding	- && sp|Q9LU68|CIA2_ARATH Protein CHLOROPLAST IMPORT APPARATUS 2 OS=Arabidopsis thaliana OX=3702 GN=CIA2 PE=1 SV=1 && PF06203:CCT motif	CCT
FxaC_15g01890	1.20384	0.923273	1.81371	3.09266	3.09231	4.05107	5.82887	5.00579	5.17139	8.00556	7.39156	7.25742	FxaC_15g01890	Fvb4_2	925263	928190	+	1593	protein_coding	- && sp|Q69WS3|BH094_ORYSJ Transcription factor BHLH094 OS=Oryza sativa subsp. japonica OX=39947 GN=BHLH094 PE=1 SV=2 && PF00010:Helix-loop-helix DNA-binding domain	HLH
FxaC_24g49480	0	0	0	0	0	0	4.62274	4.87521	4.50633	2.27405	1.88027	0.543701	FxaC_24g49480	Fvb6_4	29967746	29969393	-	1402	protein_coding	- && sp|Q9ZUU8|KINB3_ARATH SNF1-related protein kinase regulatory subunit beta-3 OS=Arabidopsis thaliana OX=3702 GN=KINB3 PE=1 SV=1 && PF04739:5'-AMP-activated protein kinase beta subunit, interaction domain	-
FxaC_11g28610	2.1826	3.24836	2.31321	1.71076	1.31402	1.25194	7.5117	6.28618	10.318	3.55466	5.00044	3.08903	FxaC_11g28610	Fvb3_3	16525325	16529090	-	1933	protein_coding	- && sp|Q56YA5|SGAT_ARATH Serine--glyoxylate aminotransferase OS=Arabidopsis thaliana OX=3702 GN=AGT1 PE=1 SV=2 && PF00266:Aminotransferase class-V	Aminotran_5
FxaC_14g36530	0.877081	1.41535	1.55461	1.47068	1.6773	1.68192	4.92911	6.74249	6.199	4.30348	4.44439	5.43452	FxaC_14g36530	Fvb4_4	24337598	24339904	-	1239	protein_coding	- && sp|Q8LD49|TRXX_ARATH Thioredoxin X, chloroplastic OS=Arabidopsis thaliana OX=3702 GN=ATHX PE=2 SV=2 && PF00085:Thioredoxin	-
FxaC_26g20350	0.703792	0.773142	0.574567	0.512436	0.496767	0.638026	2.53152	4.01253	2.68077	2.31647	2.26851	1.61579	FxaC_26g20350	Fvb7_3	9962441	9965998	-	2634	protein_coding	- && sp|Q6EU49|WNK4_ORYSJ Probable serine/threonine-protein kinase WNK4 OS=Oryza sativa subsp. japonica OX=39947 GN=WNK4 PE=2 SV=1 && PF00069:Protein kinase domain	Pkinase
FxaC_21g29171	2.37115	3.3343	3.00612	1.74892	1.75998	1.94699	7.40977	7.13913	7.96281	5.6701	3.36364	3.90559	FxaC_21g29171	Fvb6_1	14122365	14124332	+	1968	protein_coding	- && sp|P16180|RR17_ARATH 30S ribosomal protein S17, chloroplastic OS=Arabidopsis thaliana OX=3702 GN=RPS17 PE=1 SV=1 && PF00366:Ribosomal protein S17	-
FxaC_20g29010	0	0	0	0	0	0	3.55506	3.61036	3.60277	1.93684	1.50711	1.52766	FxaC_20g29010	Fvb5_2	16577030	16580233	-	1788	protein_coding	- && sp|P12859|G3PB_PEA Glyceraldehyde-3-phosphate dehydrogenase B, chloroplastic OS=Pisum sativum OX=3888 GN=GAPB PE=1 SV=2 && PF00044:Glyceraldehyde 3-phosphate dehydrogenase, NAD binding domain|PF02800:Glyceraldehyde 3-phosphate dehydrogenase, C-termin	-
FxaC_17g14411	13.33	10.7496	8.84429	16.5069	15.3988	16.4631	4.37731	4.84231	5.71036	2.08569	2.55338	3.46594	FxaC_17g14411	Fvb5_1	6790290	6796999	-	3189	protein_coding	- && sp|Q9SZY3|SBT38_ARATH Subtilisin-like protease SBT3.8 OS=Arabidopsis thaliana OX=3702 GN=SBT3.8 PE=3 SV=1 && PF05922:Peptidase inhibitor I9|PF01733:Nucleoside transporter|PF00082:Subtilase family|PF17766:Fibronectin type-III domain	Peptidase_S8
FxaC_7g32470	2.06598	2.15088	1.50399	1.7321	2.26812	1.08629	7.34548	6.67767	9.47941	3.29188	3.50817	4.64945	FxaC_7g32470	Fvb2_1	20475888	20478005	+	1052	protein_coding	- && - && -	-
FxaC_27g50770	0.294715	0.234723	0.0634314	0.186688	0.106459	0.0929771	2.01119	1.80905	2.54157	2.4076	1.91759	1.31789	FxaC_27g50770	Fvb7_1	30965045	30968256	+	2169	protein_coding	- && sp|Q9ZNX9|SIGE_ARATH RNA polymerase sigma factor sigE, chloroplastic/mitochondrial OS=Arabidopsis thaliana OX=3702 GN=SIGE PE=1 SV=1 && PF04539:Sigma-70 region 3|PF04545:Sigma-70, region 4|PF04542:Sigma-70 region 2	Sigma70_r4
FxaC_12g06720	0.228299	0.161623	0.29482	0.43385	0.384848	0.336112	3.16042	2.62191	2.96427	2.47362	2.42692	1.36119	FxaC_12g06720	Fvb3_1	3838144	3840849	+	1400	protein_coding	- && sp|O64730|P2C26_ARATH Probable protein phosphatase 2C 26 OS=Arabidopsis thaliana OX=3702 GN=At2g30170 PE=2 SV=2 && PF07228:Stage II sporulation protein E (SpoIIE)	SpoIIE
FxaC_19g09460	0	0	0	0.160685	0	0.160054	8.01233	6.93148	7.7425	5.03885	2.16191	1.81493	FxaC_19g09460	Fvb5_4	4630127	4631797	+	840	protein_coding	- && sp|P93092|ACP1_CASGL Acyl carrier protein 1, chloroplastic OS=Casuarina glauca OX=3522 GN=ACP1 PE=2 SV=1 && PF00550:Phosphopantetheine attachment site	PP-binding
FxaC_11g17150	1.86258	1.74715	2.56564	2.83166	1.03164	2.03704	7.66266	6.19597	5.81138	4.96517	2.97001	3.99791	FxaC_11g17150	Fvb3_3	8838511	8842253	+	1716	protein_coding	- && sp|Q93ZB6|DCUP1_ARATH Uroporphyrinogen decarboxylase 1, chloroplastic OS=Arabidopsis thaliana OX=3702 GN=HEME1 PE=2 SV=2 && PF01208:Uroporphyrinogen decarboxylase (URO-D)	-
FxaC_14g12260	0.0607929	0	0.032711	0	0	0	3.58559	2.25704	3.03367	1.77742	1.53207	0.724935	FxaC_14g12260	Fvb4_4	5927105	5930315	+	2103	protein_coding	- && sp|Q38954|PHT21_ARATH Inorganic phosphate transporter 2-1, chloroplastic OS=Arabidopsis thaliana OX=3702 GN=PHT2-1 PE=1 SV=1 && PF01384:Phosphate transporter family	-
FxaC_22g24971	2.10627	2.27811	1.61904	0	0	0.0351582	6.1601	5.29602	6.70584	1.09248	0.949795	0.797352	FxaC_22g24971	Fvb6_3	13408330	13411061	-	1912	protein_coding	- && - && PF03168:Late embryogenesis abundant protein	-
FxaC_7g43830	2.59614	2.42745	2.89925	5.01634	3.47985	4.58452	6.82873	8.43832	10.3471	7.87682	6.23965	12.5584	FxaC_7g43830	Fvb2_1	26362674	26365035	+	1305	protein_coding	- && sp|P52032|GPX1_ARATH Phospholipid hydroperoxide glutathione peroxidase 1, chloroplastic OS=Arabidopsis thaliana OX=3702 GN=GPX1 PE=2 SV=2 && PF00255:Glutathione peroxidase	GSHPx
FxaC_17g20720	4.26374	5.68826	5.87455	1.84151	2.48916	2.47966	11.1788	11.0969	11.6118	8.74952	7.0155	8.76282	FxaC_17g20720	Fvb5_1	9761613	9764002	+	1979	protein_coding	- && - && PF06813:Nodulin-like	-
FxaC_27g24130	0.127796	0.0678547	0.192539	0.107937	0	0	2.09305	1.29055	1.70886	0.549472	0.960343	0.279387	FxaC_27g24130	Fvb7_1	17518789	17524057	+	2501	protein_coding	- && sp|Q8GX78|ANTR2_ARATH Ascorbate transporter, chloroplastic OS=Arabidopsis thaliana OX=3702 GN=PHT4;4 PE=1 SV=1 && PF07690:Major Facilitator Superfamily	MFS_1
FxaC_8g31081	0.173079	0.229745	0.558774	0.152274	0.243135	0.151675	2.08102	2.57034	2.59947	0.471307	0.740192	1.46193	FxaC_8g31081	Fvb2_3	17424402	17428123	-	2216	protein_coding	- && sp|Q9XIA4|CCS1_ARATH Cytochrome c biogenesis protein CCS1, chloroplastic OS=Arabidopsis thaliana OX=3702 GN=CCS1 PE=1 SV=1 && PF05140:ResB-like family	-
FxaC_28g08550	1.73513	1.74486	1.95213	2.04004	1.32952	2.03202	5.18997	6.20771	6.2666	4.4423	3.72229	2.62554	FxaC_28g08550	Fvb7_4	4090990	4093955	-	1621	protein_coding	- && sp|Q42967|DCUP_TOBAC Uroporphyrinogen decarboxylase, chloroplastic OS=Nicotiana tabacum OX=4097 GN=DCUP PE=1 SV=1 && PF01208:Uroporphyrinogen decarboxylase (URO-D)	-
FxaC_10g15400	18.4882	15.8978	20.3652	21.8208	19.1111	18.5252	5.6962	7.68429	5.40813	9.67398	7.27266	12.2192	FxaC_10g15400	Fvb3_2	7753713	7754700	-	733	protein_coding	- && - && -	-
FxaC_20g26530	0.823424	1.03549	0.699573	0.183018	0.36528	0.410171	4.22496	3.90451	4.57726	1.34162	2.34324	0.516792	FxaC_20g26530	Fvb5_2	14834589	14836393	-	1475	protein_coding	- && sp|O49668|PAM68_ARATH Protein PAM68, chloroplastic OS=Arabidopsis thaliana OX=3702 GN=PAM68 PE=1 SV=1 && PF11947:Photosynthesis affected mutant 68	-
FxaC_9g42290	3.37153	3.35503	2.87055	0.3002	0.358681	0.185107	1.30682	1.04563	1.36449	0	0.0248172	0.0538211	FxaC_9g42290	Fvb3_4	23091381	23096192	-	4721	protein_coding	- && sp|C0LGQ5|GSO1_ARATH LRR receptor-like serine/threonine-protein kinase GSO1 OS=Arabidopsis thaliana OX=3702 GN=GSO1 PE=1 SV=1 && PF13855:Leucine rich repeat|PF00069:Protein kinase domain|PF08263:Leucine rich repeat N-terminal domain	Pkinase
FxaC_8g13250	0.713762	0.464435	0.519606	1.06385	1.23859	0.706443	2.55821	2.26546	2.31893	4.45892	3.34748	2.7954	FxaC_8g13250	Fvb2_3	6520112	6523806	+	3045	protein_coding	- && sp|Q9FJW4|NDUS4_ARATH NADH dehydrogenase [ubiquinone] iron-sulfur protein 4, mitochondrial OS=Arabidopsis thaliana OX=3702 GN=FRO1 PE=1 SV=1 && PF04800:ETC complex I subunit conserved region	-
FxaC_21g70620	0	0.0803526	0	0	0.18222	0.0636576	2.77363	2.8767	2.69814	3.12325	1.91386	1.173	FxaC_21g70620	Fvb6_1	35881367	35884361	-	2112	protein_coding	- && sp|Q9SM43|VDE_SPIOL Violaxanthin de-epoxidase, chloroplastic OS=Spinacia oleracea OX=3562 GN=VDE1 PE=1 SV=2 && PF07137:VDE lipocalin domain	-
FxaC_21g62040	2.27359	2.83794	3.29663	2.60249	2.36298	2.13924	6.41613	7.77172	6.21487	7.28533	5.35146	5.73152	FxaC_21g62040	Fvb6_1	31772941	31778003	+	2671	protein_coding	- && sp|Q8W4E7|S40A3_ARATH Solute carrier family 40 member 3, chloroplastic OS=Arabidopsis thaliana OX=3702 GN=IREG3 PE=1 SV=1 && PF06963:Ferroportin1 (FPN1)	-
FxaC_16g31430	2.99451	1.62242	1.84145	0.967798	0.294339	0.706928	8.93663	7.38152	8.82319	2.89035	2.96825	3.94738	FxaC_16g31430	Fvb4_1	20032059	20034018	+	1046	protein_coding	- && - && -	-
FxaC_20g38010	0.506858	0.263844	0.160427	0.062955	0.0718	0	2.7613	2.5681	1.93562	2.10237	1.61207	0.829583	FxaC_20g38010	Fvb5_2	22355029	22358214	+	2144	protein_coding	- && sp|Q9FKQ1|DTX27_ARATH Protein DETOXIFICATION 27 OS=Arabidopsis thaliana OX=3702 GN=DTX27 PE=2 SV=1 && PF01554:MatE	MatE
FxaC_28g34490	0.0570748	0	0	0	0	0.0600201	8.17925	9.54962	10.3971	7.85275	7.00879	4.76418	FxaC_28g34490	Fvb7_4	18835033	18839430	+	1120	protein_coding	- && sp|Q9FL44|MPH1_ARATH Protein MAINTENANCE OF PSII UNDER HIGH LIGHT 1 OS=Arabidopsis thaliana OX=3702 GN=MPH1 PE=1 SV=1 && -	-
FxaC_19g10510	3.02703	4.67462	3.70464	2.13053	2.42987	2.93357	10.0681	11.3412	12.1349	6.53302	8.10451	5.01337	FxaC_19g10510	Fvb5_4	5202191	5203952	-	1077	protein_coding	- && sp|Q9MAP3|RK11_ARATH 50S ribosomal protein L11, chloroplastic OS=Arabidopsis thaliana OX=3702 GN=RPL11 PE=2 SV=1 && PF03946:Ribosomal protein L11, N-terminal domain|PF00298:Ribosomal protein L11, RNA binding domain	-
FxaC_14g00560	1.26582	1.33558	1.62417	1.18219	0.703454	1.68952	5.12594	6.31428	5.47223	2.59565	2.72158	4.35416	FxaC_14g00560	Fvb4_4	284666	287880	-	1313	protein_coding	- && sp|Q9FMX0|SODF3_ARATH Superoxide dismutase [Fe] 3, chloroplastic OS=Arabidopsis thaliana OX=3702 GN=FSD3 PE=1 SV=1 && PF00081:Iron/manganese superoxide dismutases, alpha-hairpin domain|PF02777:Iron/manganese superoxide dismutases, C-terminal domain	-
FxaC_3g28550	2.88772	3.87188	4.56725	4.38832	5.00487	5.38332	10.3224	8.75021	11.786	12.717	9.10189	8.5653	FxaC_3g28550	Fvb1_3	16369297	16373243	+	1461	protein_coding	- && sp|Q2JS42|PYRH_SYNJA Uridylate kinase OS=Synechococcus sp. (strain JA-3-3Ab) OX=321327 GN=pyrH PE=3 SV=1 && PF00696:Amino acid kinase family	AA_kinase
FxaC_15g35260	1.22365	1.03954	2.10693	1.91198	1.23764	0.720608	6.77578	5.08819	6.87695	5.30331	6.0106	4.86389	FxaC_15g35260	Fvb4_2	21801654	21804032	+	1306	protein_coding	- && - && -	-
FxaC_2g07551	1.08345	1.01205	0.971629	0.571931	0.833475	0.94947	3.55014	3.45638	4.31597	1.294	4.05433	3.20004	FxaC_2g07551	Fvb1_2	3517644	3522042	-	2124	protein_coding	- && sp|Q1EBV7|BASS2_ARATH Sodium/pyruvate cotransporter BASS2, chloroplastic OS=Arabidopsis thaliana OX=3702 GN=BASS2 PE=1 SV=1 && PF01758:Sodium Bile acid symporter family	-
FxaC_5g15090	3.99523	5.98318	7.16576	5.84029	3.70046	2.80094	17.477	17.2418	18.5621	12.1567	10.3268	11.2997	FxaC_5g15090	Fvb2_2	7055639	7056262	+	624	protein_coding	- && sp|O80362|RK10_TOBAC 50S ribosomal protein L10, chloroplastic OS=Nicotiana tabacum OX=4097 GN=RPL10 PE=2 SV=1 && PF00466:Ribosomal protein L10	-
FxaC_21g56700	3.85003	2.99582	4.21463	8.19945	8.47225	7.12014	11.6482	14.5239	9.39069	19.6359	18.9186	23.4169	FxaC_21g56700	Fvb6_1	29487990	29489030	+	963	protein_coding	- && sp|Q39963|PDX1_HEVBR Probable pyridoxal 5'-phosphate synthase subunit PDX1 OS=Hevea brasiliensis OX=3981 GN=PDX1 PE=2 SV=1 && PF01680:SOR/SNZ family	-
FxaC_8g00480	7.93983	6.52434	7.06222	0.769823	4.87767	1.36319	14.533	21.7375	23.4728	16.233	17.1511	19.8055	FxaC_8g00480	Fvb2_3	363950	366019	+	789	protein_coding	- && sp|A0A4D6Q4S0|MYB2_CROXC Transcription factor MYB1 OS=Crocosmia x crocosmiiflora OX=1053288 GN=MYB2 PE=2 SV=1 && PF00249:Myb-like DNA-binding domain	Myb_DNA-binding
FxaC_22g66610	2.75533	4.74653	3.24189	5.74034	3.84848	4.3656	8.63141	9.78409	10.2521	12.6366	9.49414	7.81252	FxaC_22g66610	Fvb6_3	40229949	40232695	-	1740	protein_coding	- && sp|A2Z7B3|GME1_ORYSI GDP-mannose 3,5-epimerase 1 OS=Oryza sativa subsp. indica OX=39946 GN=OsI_032456 PE=2 SV=1 && PF01370:NAD dependent epimerase/dehydratase family	Epimerase
FxaC_6g37670	3.21185	3.11957	1.93897	0.413528	1.22623	0.741424	9.77539	9.61721	11.6137	3.63767	3.08698	1.24554	FxaC_6g37670	Fvb2_4	22433267	22434440	+	816	protein_coding	- && sp|Q9FN15|GLD27_ARATH Protein CONSERVED IN THE GREEN LINEAGE AND DIATOMS 27, chloroplastic OS=Arabidopsis thaliana OX=3702 GN=CGLD27 PE=2 SV=1 && PF06799:Conserved in the green lineage and diatoms 27	-
FxaC_13g07820	0.134718	0.0894123	0.0362441	0.0711147	0.121659	0.247923	2.06851	2.20072	1.72962	1.67978	0.462968	0.903638	FxaC_13g07820	Fvb4_3	3442850	3445452	+	1898	protein_coding	- && sp|P94026|RBCMT_TOBAC Ribulose-1,5 bisphosphate carboxylase/oxygenase large subunit N-methyltransferase, chloroplastic OS=Nicotiana tabacum OX=4097 GN=RBCMT PE=2 SV=1 && -	-
FxaC_4g35620	0.0955155	0.105656	0	0	0	0.125556	1.30363	1.56032	1.41141	1.25257	2.51655	1.6373	FxaC_4g35620	Fvb1_1	25392867	25396195	+	2677	protein_coding	- && sp|Q8S9D1|PP395_ARATH Pentatricopeptide repeat-containing protein At5g21222 OS=Arabidopsis thaliana OX=3702 GN=ATC401 PE=2 SV=1 && PF12854:PPR repeat|PF13041:PPR repeat family	-
FxaC_21g65420	0.782364	0.895969	0.594309	0.388699	0.387896	0.580756	3.85843	4.9664	3.65664	3.36385	2.10874	2.24089	FxaC_21g65420	Fvb6_1	33410767	33412627	-	1389	protein_coding	- && sp|Q9ZVL6|U603_ARATH UPF0603 protein At1g54780, chloroplastic OS=Arabidopsis thaliana OX=3702 GN=At1g54780 PE=1 SV=1 && PF04536:TPM domain	-
FxaC_18g30080	0.137323	0	0	0	0	0	11.0446	6.52588	10.6449	5.6091	2.95736	2.59275	FxaC_18g30080	Fvb5_3	19321516	19322555	-	931	protein_coding	- && - && PF06549:Protein of unknown function (DUF1118)	-
FxaC_13g32490	0.147177	0.303897	0.527946	0.673324	0.649782	0.515905	3.34786	3.05994	3.32755	3.24837	1.79834	0.975017	FxaC_13g32490	Fvb4_3	16418434	16420133	+	1303	protein_coding	- && sp|Q9ZVZ9|PB27B_ARATH Photosystem II D1 precursor processing protein PSB27-H2, chloroplastic OS=Arabidopsis thaliana OX=3702 GN=PSB27-2 PE=1 SV=1 && PF13326:Photosystem II Pbs27	-
FxaC_8g34050	2.62334	4.26394	2.59264	3.67396	1.99837	2.87131	10.6473	8.85176	10.0639	9.02342	6.62347	5.90535	FxaC_8g34050	Fvb2_3	19588191	19592344	-	1194	protein_coding	- && sp|Q9M7I9|STEP1_ARATH Stress enhanced protein 1, chloroplastic OS=Arabidopsis thaliana OX=3702 GN=SEP1 PE=2 SV=1 && -	-
FxaC_24g21020	8.815	13.9563	14.2616	4.81151	6.49837	5.7385	3.56604	4.63079	3.02146	2.62986	1.53871	2.97947	FxaC_24g21020	Fvb6_4	11247143	11251092	-	1066	protein_coding	- && sp|Q8L8B8|LOG3_ARATH Cytokinin riboside 5'-monophosphate phosphoribohydrolase LOG3 OS=Arabidopsis thaliana OX=3702 GN=LOG3 PE=1 SV=1 && PF03641:Possible lysine decarboxylase	-
FxaC_24g07360	10.8464	12.2921	11.2958	1.36675	1.0111	1.2142	5.76451	5.47313	5.18709	0.722092	0.064128	0.243381	FxaC_24g07360	Fvb6_4	3517535	3519671	-	1827	protein_coding	- && sp|Q9SR07|WRK39_ARATH Probable WRKY transcription factor 39 OS=Arabidopsis thaliana OX=3702 GN=WRKY39 PE=2 SV=1 && PF03106:WRKY DNA -binding domain	WRKY
FxaC_5g03960	12.4737	11.0934	12.6201	11.0017	9.21388	12.2342	5.70112	6.55972	4.49102	3.07614	4.64656	7.20229	FxaC_5g03960	Fvb2_2	1800944	1809507	+	2055	protein_coding	- && sp|Q9ZUF4|RIPK_ARATH Serine/threonine-protein kinase RIPK OS=Arabidopsis thaliana OX=3702 GN=RIPK PE=1 SV=1 && PF07714:Protein tyrosine kinase	Pkinase_Tyr
FxaC_24g16370	5.77605	6.48207	6.91038	3.81557	3.34144	3.6309	2.79975	1.91683	1.68842	0.915691	0.354856	0.480987	FxaC_24g16370	Fvb6_4	8372723	8374703	-	1981	protein_coding	- && sp|Q9FF86|DCR_ARATH BAHD acyltransferase DCR OS=Arabidopsis thaliana OX=3702 GN=DCR PE=2 SV=1 && PF02458:Transferase family	-
FxaC_5g13770	0.831618	0.932173	0.894943	1.8145	0.867828	1.34095	4.91843	4.55582	4.6737	19.9281	22.8125	17.8502	FxaC_5g13770	Fvb2_2	6428464	6429730	-	1153	protein_coding	- && sp|O24542|AX22D_VIGRR Auxin-induced protein 22D OS=Vigna radiata var. radiata OX=3916 GN=AUX22D PE=2 SV=1 && PF02309:AUX/IAA family	-
FxaC_27g39990	3.93652	3.52314	3.46604	1.51127	2.63927	2.77546	0.697753	0.664319	0.390105	0.307735	0.573921	0.222262	FxaC_27g39990	Fvb7_1	26075559	26078205	+	1429	protein_coding	- && sp|Q9FFF6|JOX2_ARATH Jasmonate-induced oxygenase 2 OS=Arabidopsis thaliana OX=3702 GN=JOX2 PE=1 SV=1 && PF03171:2OG-Fe(II) oxygenase superfamily|PF14226:non-haem dioxygenase in morphine synthesis N-terminal	2OG-FeII_Oxy
FxaC_2g03840	0.188937	0.0278661	0.135549	0.199471	0.113748	0.066229	1.96471	1.24704	3.11225	1.29976	0.894585	0.876171	FxaC_2g03840	Fvb1_2	1890664	1896465	-	2030	protein_coding	- && sp|Q6STH5|HF101_ARATH Fe-S cluster assembly factor HCF101, chloroplastic OS=Arabidopsis thaliana OX=3702 GN=HCF101 PE=1 SV=1 && PF10609:NUBPL iron-transfer P-loop NTPase|PF01883:Iron-sulfur cluster assembly protein|PF06155:Protein of unknown function	-
FxaC_9g28100	0	0	0	0	0	0	6.55159	6.81191	5.96918	5.77899	5.86542	4.45213	FxaC_9g28100	Fvb3_4	15816150	15817277	+	799	protein_coding	- && - && -	-
FxaC_27g39750	0	0	0	0	0	0.0624744	6.42873	4.99947	3.39634	2.14564	1.68774	1.41686	FxaC_27g39750	Fvb7_1	25896549	25898472	-	1076	protein_coding	- && sp|Q9S7W1|CB4C_ARATH Chlorophyll a-b binding protein CP29.3, chloroplastic OS=Arabidopsis thaliana OX=3702 GN=LHCB4.3 PE=2 SV=1 && PF00504:Chlorophyll A-B binding protein	-
FxaC_9g13900	0.0317397	0.0842625	0.136626	0	0.0764346	0.0333776	2.87765	1.1941	1.99906	0.163761	0.901692	0.75697	FxaC_9g13900	Fvb3_4	7180266	7183310	+	2014	protein_coding	- && sp|Q9FN89|RIBA3_ARATH Monofunctional riboflavin biosynthesis protein RIBA 3, chloroplastic OS=Arabidopsis thaliana OX=3702 GN=RIBA3 PE=1 SV=1 && PF00925:GTP cyclohydrolase II|PF00926:3,4-dihydroxy-2-butanone 4-phosphate synthase	DHBP_synthase
FxaC_16g03720	1.06469	1.05524	1.19159	0.314733	0.256394	0.761347	4.11025	5.05962	4.41544	2.0142	2.45876	3.00472	FxaC_16g03720	Fvb4_1	2688419	2692528	-	1501	protein_coding	- && sp|Q9LW57|PAP6_ARATH Plastid-lipid-associated protein 6, chloroplastic OS=Arabidopsis thaliana OX=3702 GN=PAP6 PE=1 SV=1 && PF04755:PAP_fibrillin	-
FxaC_15g29840	0.153172	0.0903646	0.10989	0.107808	0	0	2.68784	2.72965	3.4631	1.22934	1.02938	1.42063	FxaC_15g29840	Fvb4_2	17084519	17086042	-	1252	protein_coding	- && sp|Q67YC9|Y4141_ARATH Uncharacterized protein At4g14100 OS=Arabidopsis thaliana OX=3702 GN=At4g14100 PE=2 SV=1 && -	-
FxaC_15g16421	0.31284	0.830528	0.392773	0.495424	0.313905	0.712799	3.91394	3.30375	4.79959	3.72141	1.95907	3.36783	FxaC_15g16421	Fvb4_2	7893910	7896279	+	1226	protein_coding	- && sp|Q9LYR5|FKB19_ARATH Peptidyl-prolyl cis-trans isomerase FKBP19, chloroplastic OS=Arabidopsis thaliana OX=3702 GN=FKBP19 PE=1 SV=1 && PF00254:FKBP-type peptidyl-prolyl cis-trans isomerase	FKBP_C
novel.2088	4.20388	1.5683	1.28623	2.4367	1.88578	3.38063	31.0184	41.4163	29.9916	8.82485	5.09892	5.48807	-	Fvb6_2	35638969	35640892	+	1551	-	- && - && -	-
FxaC_10g42730	0	0	0	0.463834	0.2645	0	17.9887	12.8315	22.988	7.36701	6.44189	3.27435	FxaC_10g42730	Fvb3_2	26642020	26642310	-	291	protein_coding	- && - && -	-
FxaC_11g47200	0.656405	0.983018	0.4347	0.13327	0.516779	0.31859	3.15036	2.97441	2.78877	0.933522	1.52699	1.6558	FxaC_11g47200	Fvb3_3	29127447	29131189	-	2532	protein_coding	- && - && -	-
novel.1086	11.5742	10.7852	7.70216	7.72893	7.53446	6.70934	20.6132	18.0995	25.5606	15.5799	19.527	14.1025	-	Fvb3_4	2630785	2633143	+	1563	-	- && B8AVF0.1 RecName: Full=Beta-glucosidase 12; Flags: Precursor && PF00232:Glycosyl hydrolase family 1	Glyco_hydro_1
FxaC_15g09960	1.14211	1.4701	2.53265	0.8404	1.16684	1.12826	5.97201	5.24254	6.60648	2.41067	1.93472	2.06353	FxaC_15g09960	Fvb4_2	4674427	4677318	-	1847	protein_coding	- && sp|P94026|RBCMT_TOBAC Ribulose-1,5 bisphosphate carboxylase/oxygenase large subunit N-methyltransferase, chloroplastic OS=Nicotiana tabacum OX=4097 GN=RBCMT PE=2 SV=1 && PF09273:Rubisco LSMT substrate-binding	-
FxaC_11g20860	5.48314	9.79656	5.45251	5.31256	6.47681	5.32817	1.86075	2.30199	1.21055	1.01463	0.540649	1.13802	FxaC_11g20860	Fvb3_3	11129336	11131443	-	1842	protein_coding	- && sp|A0A068Q6L2|C7317_PRUMU Cytochrome P450 736A117 OS=Prunus mume OX=102107 GN=CYP736A117 PE=2 SV=1 && PF00067:Cytochrome P450	p450
FxaC_5g20330	0.0676728	0.347338	0.145652	0.185759	0.130374	0.170796	3.44379	2.78717	3.30486	1.12895	0.868233	0.833874	FxaC_5g20330	Fvb2_2	9700414	9710964	+	4723	protein_coding	- && sp|P93025|PHOT2_ARATH Phototropin-2 OS=Arabidopsis thaliana OX=3702 GN=PHOT2 PE=1 SV=2 && PF13426:PAS domain|PF00069:Protein kinase domain	Pkinase
FxaC_16g19940	0.0915376	0	0	0	0.0734794	0	2.34994	1.87295	3.48874	0.813387	1.00664	0.303209	FxaC_16g19940	Fvb4_1	14118857	14122094	-	2095	protein_coding	- && sp|Q38954|PHT21_ARATH Inorganic phosphate transporter 2-1, chloroplastic OS=Arabidopsis thaliana OX=3702 GN=PHT2-1 PE=1 SV=1 && PF01384:Phosphate transporter family	-
FxaC_21g24360	31.538	31.16	31.9323	10.6811	12.522	10.4608	11.1302	19.3611	13.0342	4.86023	2.22721	2.13426	FxaC_21g24360	Fvb6_1	11509710	11511471	+	1131	protein_coding	- && sp|F4HV65|DRMH4_ARATH Dormancy-associated protein homolog 4 OS=Arabidopsis thaliana OX=3702 GN=At1g54070 PE=3 SV=1 && PF05564:Dormancy/auxin associated protein	-
FxaC_26g33450	1.86833	1.09239	1.54385	0.598796	0.642753	1.22797	4.22826	5.15284	5.98063	1.97958	3.14918	2.2876	FxaC_26g33450	Fvb7_3	18194120	18199929	+	1916	protein_coding	- && sp|O48902|MDHP_MEDSA Malate dehydrogenase [NADP], chloroplastic OS=Medicago sativa OX=3879 GN=MDH1 PE=2 SV=1 && PF02866:lactate/malate dehydrogenase, alpha/beta C-terminal domain|PF00056:lactate/malate dehydrogenase, NAD binding domain	-
FxaC_22g10770	1.90176	2.55154	4.42324	1.42489	1.69895	4.19334	12.6191	10.0215	9.27316	13.3467	4.61001	6.64486	FxaC_22g10770	Fvb6_3	5021254	5023054	+	1042	protein_coding	- && sp|P08980|UCRIA_SPIOL Cytochrome b6-f complex iron-sulfur subunit, chloroplastic OS=Spinacia oleracea OX=3562 GN=petC PE=1 SV=2 && PF08802:Cytochrome B6-F complex Fe-S subunit|PF00355:Rieske [2Fe-2S] domain	-
FxaC_6g13820	2.20719	1.35223	3.10611	1.88213	0.715521	2.14255	8.85529	9.49732	10.4467	6.20503	7.93526	7.92975	FxaC_6g13820	Fvb2_4	8807708	8808460	+	753	protein_coding	- && sp|P32980|ATPD_TOBAC ATP synthase delta chain, chloroplastic OS=Nicotiana tabacum OX=4097 GN=ATPD PE=2 SV=1 && PF00213:ATP synthase delta (OSCP) subunit	-
FxaC_11g39750	0	0	0	0	0	0	16.918	13.4839	20.6467	10.7672	8.45497	2.83777	FxaC_11g39750	Fvb3_3	24924337	24924627	-	291	protein_coding	- && - && -	-
FxaC_11g23900	0	0	0	0	0	0	3.59981	4.31505	6.33477	4.26844	3.66131	3.78969	FxaC_11g23900	Fvb3_3	13230751	13232075	-	1056	protein_coding	- && - && -	-
FxaC_8g22630	1.16437	1.30516	1.46187	0.942453	1.16833	1.42853	5.14588	4.4574	4.43772	4.30542	3.16557	2.35268	FxaC_8g22630	Fvb2_3	11566203	11567849	-	1647	protein_coding	- && sp|O22265|SR43C_ARATH Signal recognition particle 43 kDa protein, chloroplastic OS=Arabidopsis thaliana OX=3702 GN=CAO PE=1 SV=2 && PF00385:Chromo (CHRromatin Organisation MOdifier) domain|PF12796:Ankyrin repeats (3 copies)	Chromo
FxaC_21g60700	7.97784	10.0089	11.1935	13.0071	8.51165	10.6197	2.55967	1.29974	1.66347	3.9946	1.8509	0.602108	FxaC_21g60700	Fvb6_1	31282935	31286131	+	633	protein_coding	- && sp|Q8H5T6|LTI6A_ORYSJ Hydrophobic protein LTI6A OS=Oryza sativa subsp. japonica OX=39947 GN=LTI6A PE=2 SV=1 && -	-
FxaC_26g16570	6.75118	4.26142	4.2677	2.94075	1.81908	2.38307	13.2092	12.5734	12.0769	11.7327	12.5469	10.6027	FxaC_26g16570	Fvb7_3	7835351	7837295	-	1354	protein_coding	- && sp|Q4AE12|CFI2_FRAAN Chalcone--flavanone isomerase 2 OS=Fragaria ananassa OX=3747 GN=CHI2 PE=2 SV=1 && PF02431:Chalcone-flavanone isomerase	-
FxaC_24g54440	0.344293	0.152338	0.247006	0.484652	0.345465	0.120687	3.46833	3.52228	2.89127	3.75014	3.26034	1.93874	FxaC_24g54440	Fvb6_4	32507749	32510741	+	1114	protein_coding	- && sp|Q55403|Y575_SYNY3 Thylakoid membrane protein slr0575 OS=Synechocystis sp. (strain PCC 6803 / Kazusa) OX=1111708 GN=slr0575 PE=4 SV=1 && PF11016:Protein of unknown function (DUF2854)	-
FxaC_22g29480	2.72507	1.34881	2.23671	2.24309	1.66842	1.74856	7.38451	6.58482	7.29495	4.21007	5.67185	4.77336	FxaC_22g29480	Fvb6_3	16429558	16433091	+	1384	protein_coding	- && - && -	-
FxaC_11g28960	0.63385	0.560914	0.511586	0.267676	0.648728	0.633231	2.84247	2.94944	2.54884	1.41715	1.91688	1.19675	FxaC_11g28960	Fvb3_3	16768666	16774289	+	2017	protein_coding	- && - && PF03435:Saccharopine dehydrogenase NADP binding domain	Saccharop_dh
FxaC_28g02230	2.63603	1.67664	2.57081	1.13059	1.14066	0.649702	6.06317	7.78859	7.06403	2.69179	2.60443	1.84182	FxaC_28g02230	Fvb7_4	978082	981185	-	1552	protein_coding	- && sp|P49599|P2C57_ARATH Protein phosphatase 2C 57 OS=Arabidopsis thaliana OX=3702 GN=PPH1 PE=1 SV=2 && PF00481:Protein phosphatase 2C	PP2C
FxaC_17g56020	0	0	0	0	0	0	2.66585	2.96212	1.71449	3.7347	3.77371	2.65343	FxaC_17g56020	Fvb5_1	29518942	29521759	+	1987	protein_coding	- && sp|P27898|MYBP_MAIZE Myb-related protein P OS=Zea mays OX=4577 GN=P PE=2 SV=1 && PF00249:Myb-like DNA-binding domain	Myb_DNA-binding
FxaC_16g05200	0.102716	0.333289	0.405305	0.867545	1.15434	0.756118	2.36989	2.27116	2.35551	2.29652	1.85124	2.55178	FxaC_16g05200	Fvb4_1	3581223	3586836	-	1867	protein_coding	- && sp|Q8GS60|HCAR_ARATH 7-hydroxymethyl chlorophyll a reductase, chloroplastic OS=Arabidopsis thaliana OX=3702 GN=HCAR PE=1 SV=1 && PF04422:Coenzyme F420 hydrogenase/dehydrogenase, beta subunit N-term|PF04432:Coenzyme F420 hydrogenase/dehydrogenase, bet	-
FxaC_6g36880	4.77353	3.35185	3.62941	1.53381	2.12416	1.58235	11.4823	9.50339	10.1557	10.2621	8.3687	6.80597	FxaC_6g36880	Fvb2_4	22051179	22052619	-	1232	protein_coding	- && sp|A0A2R6PN00|MY123_ACTCC Transcription factor MYB123 OS=Actinidia chinensis var. chinensis OX=1590841 GN=MYB123 PE=1 SV=1 && PF00249:Myb-like DNA-binding domain	Myb_DNA-binding
FxaC_26g23960	0.342755	0.303315	0.368854	0.155085	0.029479	0.205967	2.00487	1.624	2.18249	0.947382	0.560905	0.58389	FxaC_26g23960	Fvb7_3	11908633	11913074	-	2611	protein_coding	- && sp|Q9M2D2|YU88_ARATH UPF0187 protein At3g61320, chloroplastic OS=Arabidopsis thaliana OX=3702 GN=At3g61320 PE=2 SV=2 && PF01062:Bestrophin, RFP-TM, chloride channel	-
FxaC_20g04680	0.171954	0.0380418	0.0925236	0	0.103523	0	2.13734	2.38339	2.62422	1.47866	1.18186	1.1534	FxaC_20g04680	Fvb5_2	2393280	2398641	-	1487	protein_coding	- && sp|Q94AX5|PAM71_ARATH Protein PAM71, chloroplastic OS=Arabidopsis thaliana OX=3702 GN=PAM71 PE=1 SV=2 && PF01169:Uncharacterized protein family UPF0016	-
FxaC_12g24340	0.505193	0.923928	1.34103	0.0711147	0.040553	0.106253	4.13703	4.53482	3.39397	1.44808	0.709884	0.568957	FxaC_12g24340	Fvb3_1	16707749	16711078	+	1898	protein_coding	- && sp|B3H5Q1|BGL11_ARATH Beta-glucosidase 11 OS=Arabidopsis thaliana OX=3702 GN=BGLU11 PE=2 SV=2 && PF00232:Glycosyl hydrolase family 1	Glyco_hydro_1
FxaC_24g31070	0.980037	1.20298	0.918578	0.500651	0.989718	1.03061	3.05118	4.38192	4.19672	1.84862	1.99905	1.66503	FxaC_24g31070	Fvb6_4	18089862	18094106	+	2022	protein_coding	- && sp|Q9LU68|CIA2_ARATH Protein CHLOROPLAST IMPORT APPARATUS 2 OS=Arabidopsis thaliana OX=3702 GN=CIA2 PE=1 SV=1 && -	-
FxaC_18g43750	0.729307	0.484041	1.17726	0.0769969	0.219537	0.230083	3.87488	3.39362	3.85137	2.19501	2.03847	0.869673	FxaC_18g43750	Fvb5_3	26012267	26015433	-	1753	protein_coding	- && sp|Q08733|PIP13_ARATH Aquaporin PIP1-3 OS=Arabidopsis thaliana OX=3702 GN=PIP1-3 PE=1 SV=1 && PF00230:Major intrinsic protein	-
FxaC_17g01072	2.43693	2.57435	2.14717	1.14168	1.15537	1.28134	4.76629	4.4936	5.6081	3.09095	4.00589	4.01083	FxaC_17g01072	Fvb5_1	500322	506238	-	4197	protein_coding	- && sp|O22727|DRL16_ARATH Probable disease resistance protein At1g61190 OS=Arabidopsis thaliana OX=3702 GN=At1g61190 PE=3 SV=1 && PF00931:NB-ARC domain	NB-ARC
FxaC_24g28980	0.452291	0.622606	0.486731	0.159169	0.363064	0.105696	4.11535	2.73648	4.04168	2.07431	1.6119	1.29841	FxaC_24g28980	Fvb6_4	16579996	16582134	+	1272	protein_coding	- && sp|O48529|STR9_ARATH Rhodanese-like domain-containing protein 9, chloroplastic OS=Arabidopsis thaliana OX=3702 GN=STR9 PE=2 SV=1 && PF00581:Rhodanese-like domain	Rhodanese
FxaC_27g48440	0	0	0	0	0	0	4.87108	3.92522	2.84177	0.840651	0.696799	0.269849	FxaC_27g48440	Fvb7_1	29904976	29906716	+	1177	protein_coding	- && sp|Q94A65|STR14_ARATH Rhodanese-like domain-containing protein 14, chloroplastic OS=Arabidopsis thaliana OX=3702 GN=At4g27700 PE=2 SV=1 && PF00581:Rhodanese-like domain	Rhodanese
FxaC_27g37640	0.302956	0.0536192	0.195615	0	0	0.127436	3.72136	2.93942	3.28781	0.781553	1.4437	1.08379	FxaC_27g37640	Fvb7_1	24786671	24788831	-	1055	protein_coding	- && sp|P82538|PPL1_ARATH PsbP-like protein 1, chloroplastic OS=Arabidopsis thaliana OX=3702 GN=PPL1 PE=1 SV=1 && PF01789:PsbP	-
FxaC_20g23380	0	0	0.0996975	0	0	0	10.2057	11.3734	12.6573	1.35431	1.3584	3.22215	FxaC_20g23380	Fvb5_2	12744026	12745503	-	690	protein_coding	- && sp|Q9LQL0|GCSH3_ARATH Glycine cleavage system H protein 3, mitochondrial OS=Arabidopsis thaliana OX=3702 GN=GDH3 PE=1 SV=1 && PF01597:Glycine cleavage H-protein	-
FxaC_24g07040	6.76395	7.0646	7.68513	1.40983	1.9924	1.03795	3.53758	2.90283	2.36283	0.848753	0.399052	0.375019	FxaC_24g07040	Fvb6_4	3356859	3359060	+	2202	protein_coding	- && sp|Q8GWQ2|AHL20_ARATH AT-hook motif nuclear-localized protein 20 OS=Arabidopsis thaliana OX=3702 GN=AHL20 PE=2 SV=1 && PF03479:Plants and Prokaryotes Conserved (PCC) domain	-
FxaC_3g25961	2.73722	2.37332	2.23155	2.80226	2.26381	3.082	6.19946	5.20096	6.56371	9.81933	6.99322	5.27522	FxaC_3g25961	Fvb1_3	14562612	14567712	-	2312	protein_coding	- && - && PF01713:Smr domain|PF08590:Domain of unknown function (DUF1771)	Smr
FxaC_24g30610	2.25065	2.28928	3.34073	0.518927	0.622984	0.516887	0.277418	0.74275	0.401068	0	0.165952	0.128536	FxaC_24g30610	Fvb6_4	17795013	17797483	+	2471	protein_coding	- && sp|P56725|ZOX_PHAVU Zeatin O-xylosyltransferase OS=Phaseolus vulgaris OX=3885 GN=ZOX1 PE=2 SV=1 && PF00201:UDP-glucoronosyl and UDP-glucosyl transferase	UDPGT
FxaC_12g08370	0	0.194392	0.472792	0.463834	0	0	14.7765	14.7888	19.3695	5.10024	3.82487	1.74632	FxaC_12g08370	Fvb3_1	4926306	4926596	+	291	protein_coding	- && - && -	-
FxaC_16g10950	2.76062	2.60583	1.98056	2.3964	1.55121	2.38698	9.26997	8.19943	7.07376	5.80289	4.66623	3.90157	FxaC_16g10950	Fvb4_1	8297790	8301810	-	1042	protein_coding	- && - && PF05697:Bacterial trigger factor protein (TF)	-
FxaC_17g31230	0.22108	0.0838462	0.237915	0.166719	0.532399	0.0664254	3.81791	1.21947	1.86677	3.01462	1.09984	0.470769	FxaC_17g31230	Fvb5_1	15343564	15346740	+	2024	protein_coding	- && sp|P26302|KPPR_WHEAT Phosphoribulokinase, chloroplastic OS=Triticum aestivum OX=4565 PE=2 SV=1 && PF00485:Phosphoribulokinase / Uridine kinase family	-
FxaC_20g29410	0.0461543	0.12253	0.0496688	0.0487277	0.222295	0.0485361	2.7447	2.28474	2.90693	0.912846	1.52268	1.37594	FxaC_20g29410	Fvb5_2	16789256	16791469	-	1385	protein_coding	- && sp|Q9S720|PPD3_ARATH PsbP domain-containing protein 3, chloroplastic OS=Arabidopsis thaliana OX=3702 GN=PPD3 PE=1 SV=2 && PF01789:PsbP	-
FxaC_26g04500	0	0.0728034	0.265603	0	0	0.0865154	5.05282	4.72416	5.50046	4.38622	3.24193	2.69786	FxaC_26g04500	Fvb7_3	2041495	2044704	-	777	protein_coding	- && sp|P81760|TL17_ARATH Thylakoid lumenal 17.4 kDa protein, chloroplastic OS=Arabidopsis thaliana OX=3702 GN=TL17 PE=1 SV=2 && PF00805:Pentapeptide repeats (8 copies)	Pentapeptide
FxaC_28g33590	2.37271	3.82885	3.37949	3.09442	2.94098	2.78871	10.1369	9.2582	11.0221	9.18154	5.56391	6.51867	FxaC_28g33590	Fvb7_4	18166100	18167156	-	916	protein_coding	- && - && -	-
FxaC_20g30640	1.75078	2.1078	1.18304	0.816731	0.661841	0.81352	4.74332	3.84965	5.30632	2.95853	2.66786	2.75129	FxaC_20g30640	Fvb5_2	17528413	17533196	-	3140	protein_coding	- && sp|Q3KTM0|FRO7_ARATH Ferric reduction oxidase 7, chloroplastic OS=Arabidopsis thaliana OX=3702 GN=FRO7 PE=2 SV=1 && PF08022:FAD-binding domain|PF01794:Ferric reductase like transmembrane component|PF08030:Ferric reductase NAD binding domain	FAD_binding_8
FxaC_7g32051	0.0320902	0	0	0	0	0	3.62897	3.62187	4.19774	6.48482	6.76386	6.31397	FxaC_7g32051	Fvb2_1	20254681	20258281	-	1992	protein_coding	- && sp|Q38JU2|CRYD_SOLLC Cryptochrome DASH, chloroplastic/mitochondrial OS=Solanum lycopersicum OX=4081 GN=CRYD PE=2 SV=2 && PF00875:DNA photolyase|PF03441:FAD binding domain of DNA photolyase	-
FxaC_15g09980	0	0	0	0	0	0	1.54253	1.8015	1.96757	0.861729	0.531675	0.23585	FxaC_15g09980	Fvb4_2	4679653	4683799	-	2424	protein_coding	- && sp|Q9LVH4|CAR4_ARATH Protein C2-DOMAIN ABA-RELATED 4 OS=Arabidopsis thaliana OX=3702 GN=CAR4 PE=1 SV=1 && PF00168:C2 domain|PF02878:Phosphoglucomutase/phosphomannomutase, alpha/beta/alpha domain I|PF02880:Phosphoglucomutase/phosphomannomutase, alpha/	PGM_PMM_II
FxaC_26g05430	0.808521	0.782564	0.217522	0.346775	0.334651	0.504833	5.56675	6.4288	5.38608	3.6284	4.30674	5.09686	FxaC_26g05430	Fvb7_3	2587436	2591019	-	2530	protein_coding	- && sp|Q9ZNX9|SIGE_ARATH RNA polymerase sigma factor sigE, chloroplastic/mitochondrial OS=Arabidopsis thaliana OX=3702 GN=SIGE PE=1 SV=1 && PF04542:Sigma-70 region 2|PF04539:Sigma-70 region 3|PF04545:Sigma-70, region 4	Sigma70_r4
FxaC_11g02610	0.112641	0.249199	0.121218	0.0594606	0	0.0592268	2.96491	3.12255	2.83778	0.387448	0.980649	0.503702	FxaC_11g02610	Fvb3_3	1221526	1222660	-	1135	protein_coding	- && sp|Q84X53|MTEF1_ARATH Transcription termination factor MTEF1, chloroplastic OS=Arabidopsis thaliana OX=3702 GN=MTERF1 PE=2 SV=2 && PF02536:mTERF	-
FxaC_10g51020	1.88723	2.48369	1.2498	2.24789	2.38891	1.88284	6.13274	8.33612	6.04864	5.40954	4.39024	4.08736	FxaC_10g51020	Fvb3_2	31141240	31144567	-	1321	protein_coding	- && - && PF01029:NusB family	-
FxaC_5g04830	0.475466	0.888261	0.568523	0.2231	0.826946	0.555558	3.34767	3.87047	5.01663	2.63489	1.93656	2.09991	FxaC_5g04830	Fvb2_2	2176873	2179482	-	1210	protein_coding	- && sp|P82715|PPD5_ARATH PsbP domain-containing protein 5, chloroplastic OS=Arabidopsis thaliana OX=3702 GN=PPD5 PE=1 SV=3 && PF01789:PsbP	-
FxaC_28g10610	0	0	0	0	0	0	1.89858	2.57082	3.2931	0.229859	0.629902	0.189732	FxaC_28g10610	Fvb7_4	5026834	5029315	-	1674	protein_coding	- && sp|P46283|S17P_ARATH Sedoheptulose-1,7-bisphosphatase, chloroplastic OS=Arabidopsis thaliana OX=3702 GN=At3g55800 PE=2 SV=1 && PF00316:Fructose-1-6-bisphosphatase, N-terminal domain	-
FxaC_2g09930	1.33366	1.26159	0.791842	0.291314	1.0521	0.483615	3.76599	5.41813	5.52558	5.02237	5.56308	3.56457	FxaC_2g09930	Fvb1_2	4469624	4476041	-	1390	protein_coding	- && sp|Q0WPT7|Y2104_ARATH Uncharacterized methyltransferase At2g41040, chloroplastic OS=Arabidopsis thaliana OX=3702 GN=At2g41040 PE=1 SV=1 && PF08241:Methyltransferase domain	Methyltransf_11
FxaC_22g19220	0.373624	0.150287	0.365522	1.54196	0.490773	1.07156	2.28478	2.1858	2.238	3.76782	3.64185	3.71279	FxaC_22g19220	Fvb6_3	9801914	9803795	+	1882	protein_coding	- && sp|Q9LJB7|BBX32_ARATH B-box zinc finger protein 32 OS=Arabidopsis thaliana OX=3702 GN=BBX32 PE=1 SV=1 && PF00643:B-box zinc finger	zf-B_box
FxaC_13g11000	0.241792	0.427939	0.292729	0.0957274	0.145569	0.0635673	2.71076	1.85523	1.99145	1.76733	1.02482	1.35154	FxaC_13g11000	Fvb4_3	4943840	4947542	-	2115	protein_coding	- && sp|Q9S713|STT7_ARATH Serine/threonine-protein kinase STN7, chloroplastic OS=Arabidopsis thaliana OX=3702 GN=STN7 PE=1 SV=1 && PF00069:Protein kinase domain	Pkinase
FxaC_8g37380	2.40444	2.58372	2.66146	1.55936	1.24078	1.84221	6.66378	6.32534	6.09082	6.85269	6.79929	5.76856	FxaC_8g37380	Fvb2_3	21770474	21773349	-	1861	protein_coding	- && - && -	-
FxaC_17g22630	3.5632	4.3514	4.14128	4.21329	3.51812	4.53396	8.6495	8.39599	9.66733	9.52922	7.80425	8.10849	FxaC_17g22630	Fvb5_1	10685539	10688634	+	1794	protein_coding	- && - && PF00641:Zn-finger in Ran binding protein and others	zf-RanBP
FxaC_19g09871	0	0	0.275901	0	0	0	8.08136	4.90731	5.71371	3.82139	4.15079	1.27384	FxaC_19g09871	Fvb5_4	4864681	4865859	+	748	protein_coding	- && - && PF00301:Rubredoxin	Rubredoxin
FxaC_11g22260	0	0	0	0	0	0	2.65749	3.73337	2.5093	1.99249	2.45648	2.16708	FxaC_11g22260	Fvb3_3	12047449	12048855	-	1407	protein_coding	- && sp|Q9SZ42|FAD4_ARATH Fatty acid desaturase 4, chloroplastic OS=Arabidopsis thaliana OX=3702 GN=FAD4 PE=1 SV=1 && PF10520:B domain of TMEM189, localisation domain	-
FxaC_8g00630	1.32878	0.755923	0.97033	0.751535	0.685698	0.399243	4.34885	5.16824	4.09254	2.28528	1.39168	1.41475	FxaC_8g00630	Fvb2_3	448675	451052	-	1347	protein_coding	- && - && -	-
FxaC_14g03230	0.0860926	0.0380931	0	0	0	0	3.65096	2.72754	2.7946	0.888392	0.197242	0.085552	FxaC_14g03230	Fvb4_4	1585984	1588380	-	1485	protein_coding	- && sp|K4BW79|ENOX_SOLLC 2-methylene-furan-3-one reductase OS=Solanum lycopersicum OX=4081 GN=EO PE=1 SV=1 && PF13602:Zinc-binding dehydrogenase|PF08240:Alcohol dehydrogenase GroES-like domain	ADH_N
FxaC_21g70050	0	0	0	0	0	0	2.54957	3.14103	2.5341	1.29036	0.746504	0.852078	FxaC_21g70050	Fvb6_1	35617651	35619520	-	1491	protein_coding	- && - && PF10184:Uncharacterized conserved protein (DUF2358)	-
FxaC_5g27230	0.699639	0.825512	0.978789	0.910999	0.702021	1.07909	3.09203	2.65526	2.73431	2.52686	1.92349	1.71494	FxaC_5g27230	Fvb2_2	13440029	13451071	+	2741	protein_coding	- && sp|Q9M9H4|PD338_ARATH Protein PIGMENT DEFECTIVE 338, chloroplastic OS=Arabidopsis thaliana OX=3702 GN=PDE338 PE=1 SV=1 && PF00575:S1 RNA binding domain	S1
FxaC_26g20270	0.490882	0.386131	0.293478	0.17275	0.197021	0	2.60545	3.72597	3.80519	2.67342	0.999674	1.1382	FxaC_26g20270	Fvb7_3	9916299	9917470	+	1172	protein_coding	- && - && PF00213:ATP synthase delta (OSCP) subunit	-
FxaC_9g22051	0.464251	0.442433	0.42274	0.41473	0.386998	0.150218	1.87999	3.50025	2.97589	1.78113	1.30907	1.70339	FxaC_9g22051	Fvb3_4	12194953	12200491	-	1790	protein_coding	- && - && PF03435:Saccharopine dehydrogenase NADP binding domain	Saccharop_dh
FxaC_22g10140	0.0526989	0.233175	0.113423	0	0	0	2.62013	2.97394	2.6553	0.996969	0.772708	0.471312	FxaC_22g10140	Fvb6_3	4728373	4729585	+	1213	protein_coding	- && sp|Q9LR64|PB27A_ARATH Photosystem II repair protein PSB27-H1, chloroplastic OS=Arabidopsis thaliana OX=3702 GN=PSB27-1 PE=1 SV=1 && PF13326:Photosystem II Pbs27	-
FxaC_22g50480	1.38406	1.01483	1.36178	0.814112	1.42845	1.28914	3.21903	3.1125	4.29154	2.21033	2.19248	2.94722	FxaC_22g50480	Fvb6_3	31581433	31587390	+	3233	protein_coding	- && sp|O66519|PGK_AQUAE Phosphoglycerate kinase OS=Aquifex aeolicus (strain VF5) OX=224324 GN=pgk PE=3 SV=1 && PF00162:Phosphoglycerate kinase|PF02390:Putative methyltransferase	-
FxaC_28g10070	0	0	0	0	0	0	3.75532	2.47378	3.73254	0.940027	0.524747	0.258642	FxaC_28g10070	Fvb7_4	4777589	4779685	+	1228	protein_coding	- && sp|Q9S7W1|CB4C_ARATH Chlorophyll a-b binding protein CP29.3, chloroplastic OS=Arabidopsis thaliana OX=3702 GN=LHCB4.3 PE=2 SV=1 && PF00504:Chlorophyll A-B binding protein	-
FxaC_24g09610	1.06197	1.54608	1.14284	1.37435	0.618727	0.792548	3.54004	4.71434	4.87952	4.09471	2.38593	2.55315	FxaC_24g09610	Fvb6_4	4597685	4601569	+	1866	protein_coding	- && sp|Q9FR37|AMI1_ARATH Amidase 1 OS=Arabidopsis thaliana OX=3702 GN=AMI1 PE=1 SV=1 && PF01425:Amidase	Amidase
FxaC_14g24630	0.241678	0.106934	0.19506	0.382729	0.582001	0.508298	3.06289	3.11054	3.10285	3.68886	1.60571	0.720481	FxaC_14g24630	Fvb4_4	13203258	13204756	-	1058	protein_coding	- && sp|Q9ZVZ9|PB27B_ARATH Photosystem II D1 precursor processing protein PSB27-H2, chloroplastic OS=Arabidopsis thaliana OX=3702 GN=PSB27-2 PE=1 SV=1 && PF13326:Photosystem II Pbs27	-
FxaC_24g09320	0.0389779	0.137971	0	0.0411511	0.0469327	0	1.32996	2.85565	2.83262	0.636839	0.750121	0.0387332	FxaC_24g09320	Fvb6_4	4422341	4424452	+	1640	protein_coding	- && sp|Q9ZVL6|U603_ARATH UPF0603 protein At1g54780, chloroplastic OS=Arabidopsis thaliana OX=3702 GN=At1g54780 PE=1 SV=1 && PF04536:TPM domain	-
FxaC_20g14030	0.21608	0.0637388	0.116267	0	0.0433632	0	1.47457	2.67412	1.84948	0.65034	0.132013	0.286298	FxaC_20g14030	Fvb5_2	7486749	7488523	+	1775	protein_coding	- && sp|Q8LDR0|DOF54_ARATH Dof zinc finger protein DOF5.4 OS=Arabidopsis thaliana OX=3702 GN=DOF5.4 PE=2 SV=2 && PF02701:Dof domain, zinc finger	zf-Dof
FxaC_3g08070	0	0	0.0311414	0	0.0348437	0	3.38532	2.72173	3.25262	0.497684	0.795576	0.60388	FxaC_3g08070	Fvb1_3	3765945	3769523	+	2209	protein_coding	- && sp|Q38932|LCYE_ARATH Lycopene epsilon cyclase, chloroplastic OS=Arabidopsis thaliana OX=3702 GN=LUT2 PE=1 SV=2 && PF05834:Lycopene cyclase protein	-
FxaC_24g40360	5.51499	4.54764	4.04655	3.57288	4.22578	2.24075	15.6406	14.8912	15.5457	9.80823	6.43241	7.22411	FxaC_24g40360	Fvb6_4	23938520	23939128	-	510	protein_coding	- && sp|P16180|RR17_ARATH 30S ribosomal protein S17, chloroplastic OS=Arabidopsis thaliana OX=3702 GN=RPS17 PE=1 SV=1 && PF00366:Ribosomal protein S17	-
FxaC_22g49250	0.361832	0.373564	0.389385	0.382006	0.254145	0.221961	2.528	1.49263	3.21387	1.84095	1.57505	2.06747	FxaC_22g49250	Fvb6_3	30861367	30865474	+	2120	protein_coding	- && sp|Q6TBX7|LUT1_ARATH Carotene epsilon-monooxygenase, chloroplastic OS=Arabidopsis thaliana OX=3702 GN=CYP97C1 PE=1 SV=1 && PF00067:Cytochrome P450	p450
FxaC_3g07350	1.93708	1.78561	1.73715	2.00248	1.55494	2.07948	6.0587	5.35386	5.04435	3.53968	6.10218	3.56912	FxaC_3g07350	Fvb1_3	3423120	3426129	-	1584	protein_coding	- && - && PF08241:Methyltransferase domain	Methyltransf_11
FxaC_18g37150	0.281189	0.580612	0	0.0989557	0	0.0985667	5.66528	3.24789	7.44733	1.7732	1.46023	0.745131	FxaC_18g37150	Fvb5_3	22881245	22882190	-	682	protein_coding	- && sp|P93092|ACP1_CASGL Acyl carrier protein 1, chloroplastic OS=Casuarina glauca OX=3522 GN=ACP1 PE=2 SV=1 && PF00550:Phosphopantetheine attachment site	PP-binding
FxaC_2g35300	0	0.039893	0	0.0237968	0.0814206	0.0237033	1.88976	2.25389	2.40247	0.523332	0.289186	0.291182	FxaC_2g35300	Fvb1_2	19123441	19126502	+	2836	protein_coding	- && sp|Q9FF41|PMI15_ARATH Protein PLASTID MOVEMENT IMPAIRED 15 OS=Arabidopsis thaliana OX=3702 GN=PMI15 PE=2 SV=3 && PF05701:Weak chloroplast movement under blue light	-
FxaC_14g24720	0.392652	0.347471	0.760592	0.829089	0.472786	0.247749	4.3638	3.80969	5.85919	2.56613	3.59833	2.10701	FxaC_14g24720	Fvb4_4	13250065	13250878	-	814	protein_coding	- && sp|O23344|FDC1_ARATH Ferredoxin C 1, chloroplastic OS=Arabidopsis thaliana OX=3702 GN=FDC1 PE=1 SV=1 && PF00111:2Fe-2S iron-sulfur cluster binding domain	Fer2
FxaC_16g22350	0.738647	0.354062	0.397446	0.194958	0.296465	0.258921	2.43032	2.52906	2.71379	0.820436	1.09998	1.10101	FxaC_16g22350	Fvb4_1	15516285	15519976	+	2077	protein_coding	- && sp|Q9S713|STT7_ARATH Serine/threonine-protein kinase STN7, chloroplastic OS=Arabidopsis thaliana OX=3702 GN=STN7 PE=1 SV=1 && PF00069:Protein kinase domain	Pkinase
FxaC_9g46640	6.61639	6.31609	7.06414	6.05025	5.20658	4.27331	2.03156	2.06316	2.17068	2.32958	1.71875	1.34603	FxaC_9g46640	Fvb3_4	25242451	25244053	+	1227	protein_coding	- && sp|F4IC29|HIP28_ARATH Heavy metal-associated isoprenylated plant protein 28 OS=Arabidopsis thaliana OX=3702 GN=HIPP28 PE=3 SV=1 && PF00403:Heavy-metal-associated domain	HMA
FxaC_25g59640	0.647707	0.308634	0.0536175	2.26187	2.57965	2.35776	2.72004	3.65025	3.28287	2.9991	6.48362	6.68396	FxaC_25g59640	Fvb7_2	31305565	31306847	+	1283	protein_coding	- && - && -	-
FxaC_23g46140	3.15773	1.86292	2.87538	2.30801	2.58353	1.4049	6.47256	7.81574	7.68856	6.12703	6.1957	5.67236	FxaC_23g46140	Fvb6_2	28364245	28366212	+	1579	protein_coding	- && sp|Q9LU68|CIA2_ARATH Protein CHLOROPLAST IMPORT APPARATUS 2 OS=Arabidopsis thaliana OX=3702 GN=CIA2 PE=1 SV=1 && PF06203:CCT motif	CCT
FxaC_1g29260	0	0.259785	0	0.619865	1.23717	0.848963	4.72215	3.70569	4.40905	7.00526	5.17879	5.25099	FxaC_1g29260	Fvb1_4	14516666	14518167	-	871	protein_coding	- && sp|Q9S829|NDHO_ARATH NAD(P)H-quinone oxidoreductase subunit O, chloroplastic OS=Arabidopsis thaliana OX=3702 GN=ndhO PE=2 SV=1 && PF11910:Cyanobacterial and plant NDH-1 subunit O	-
FxaC_2g16860	3.43564	2.65863	2.84897	1.55451	0.877504	0.797661	5.65474	5.2126	7.06156	2.96716	2.1944	1.3006	FxaC_2g16860	Fvb1_2	7613072	7620634	-	4298	protein_coding	- && sp|Q9SXL4|AHK1_ARATH Histidine kinase 1 OS=Arabidopsis thaliana OX=3702 GN=AHK1 PE=1 SV=2 && PF00512:His Kinase A (phospho-acceptor) domain|PF02518:Histidine kinase-, DNA gyrase B-, and HSP90-like ATPase|PF00072:Response regulator receiver domain	HATPase_c
FxaC_27g28210	0	0	0	0	0.0157757	0	0.766363	0.843141	0.698237	0.484459	0.432243	0.442665	FxaC_27g28210	Fvb7_1	19676455	19683409	-	4879	protein_coding	- && sp|Q9SYX2|SPA1_ARATH Protein SUPPRESSOR OF PHYA-105 1 OS=Arabidopsis thaliana OX=3702 GN=SPA1 PE=1 SV=1 && -	-
FxaC_5g35030	0	0	0	0	0.0851434	0	3.58467	3.85045	5.00179	0.486453	1.42564	1.40536	FxaC_5g35030	Fvb2_2	18144584	18145518	-	904	protein_coding	- && sp|P80883|PETM_SPIOL Cytochrome b6-f complex subunit 7 (Fragment) OS=Spinacia oleracea OX=3562 GN=petM PE=1 SV=1 && PF08041:PetM family of cytochrome b6f complex subunit 7	-
FxaC_14g05500	0.531916	0.56762	0.454568	0.561573	0.960708	0.822595	1.87595	1.54888	1.94036	1.65473	1.41936	1.75674	FxaC_14g05500	Fvb4_4	2717012	2723546	+	4086	protein_coding	- && sp|Q9ZU35|AB7G_ARATH ABC transporter G family member 7 OS=Arabidopsis thaliana OX=3702 GN=ABCG7 PE=2 SV=1 && PF01061:ABC-2 type transporter|PF00005:ABC transporter	ABC2_membrane
FxaC_3g16290	3.12612	4.10191	3.94419	0.227615	0.908579	0.68016	11.0344	12.0598	16.3989	3.80057	3.45756	2.78513	FxaC_3g16290	Fvb1_3	8329645	8331185	-	593	protein_coding	- && - && -	-
FxaC_21g34910	0.165391	0.10977	0.533956	0.174613	0.298718	0.173926	2.82165	2.53805	2.24362	1.06667	1.8567	1.43809	FxaC_21g34910	Fvb6_1	17500858	17505416	-	1546	protein_coding	- && sp|O82279|CG160_ARATH Protein CONSERVED ONLY IN THE GREEN LINEAGE 160, chloroplastic OS=Arabidopsis thaliana OX=3702 GN=CGL160 PE=1 SV=1 && -	-
FxaC_12g28180	0	0	0	0	0	0	2.39028	2.55751	2.5879	1.24246	2.48768	1.08771	FxaC_12g28180	Fvb3_1	19456361	19458051	+	1460	protein_coding	- && sp|Q9S7M0|CB3_ARATH Chlorophyll a-b binding protein 3, chloroplastic OS=Arabidopsis thaliana OX=3702 GN=LHCB3 PE=1 SV=1 && PF00504:Chlorophyll A-B binding protein	-
FxaC_20g16141	0	0.11507	0.16792	0.0549128	0	0	1.26766	1.5191	1.33556	0.313088	0.619651	0.671921	FxaC_20g16141	Fvb5_2	8625717	8629590	+	2458	protein_coding	- && sp|Q9M9V6|ICS2_ARATH Isochorismate synthase 2, chloroplastic OS=Arabidopsis thaliana OX=3702 GN=ICS2 PE=2 SV=2 && PF00425:chorismate binding enzyme	-
FxaC_14g29850	0.327814	0.43514	0.235184	0.0576819	0.32893	0.22982	2.87622	3.08323	3.22935	0.986627	1.75242	0.868682	FxaC_14g29850	Fvb4_4	16819957	16824356	-	1170	protein_coding	- && sp|O22870|FK163_ARATH Peptidyl-prolyl cis-trans isomerase FKBP16-3, chloroplastic OS=Arabidopsis thaliana OX=3702 GN=FKBP16-3 PE=1 SV=2 && PF00254:FKBP-type peptidyl-prolyl cis-trans isomerase	FKBP_C
FxaC_14g01870	4.49218	4.49206	3.04557	18.9706	18.3364	16.8647	0.875869	0.622645	0.95761	3.0517	5.6399	2.49983	FxaC_14g01870	Fvb4_4	997821	999607	-	1423	protein_coding	- && sp|O49133|GALUR_FRAAN D-galacturonate reductase OS=Fragaria ananassa OX=3747 GN=GALUR PE=1 SV=1 && PF00248:Aldo/keto reductase family	Aldo_ket_red
FxaC_28g16650	3.34317	2.4824	3.18421	1.68365	2.56797	1.71744	6.33108	6.50565	5.54797	4.75838	5.00059	4.79234	FxaC_28g16650	Fvb7_4	7989470	7996951	+	3327	protein_coding	- && sp|P73121|Y1919_SYNY3 Uncharacterized protein slr1919 OS=Synechocystis sp. (strain PCC 6803 / Kazusa) OX=1111708 GN=slr1919 PE=3 SV=1 && PF01636:Phosphotransferase enzyme family|PF03109:ABC1 family	ABC1
FxaC_3g00340	0	0.152887	0.0619741	1.3376	0.69342	1.02953	3.3124	2.50869	4.07353	7.87397	8.91907	9.09915	FxaC_3g00340	Fvb1_3	143396	144587	-	1110	protein_coding	- && sp|P29602|CPC_CUCSA Cucumber peeling cupredoxin OS=Cucumis sativus OX=3659 PE=1 SV=3 && PF02298:Plastocyanin-like domain	Cu_bind_like
FxaC_12g06690	0.357916	0.443424	0.38517	0.642381	0.603345	0.414024	2.51226	2.26786	2.39298	1.87745	3.0832	1.77834	FxaC_12g06690	Fvb3_1	3806441	3809998	+	1786	protein_coding	- && sp|Q8L774|SLP1_ARATH Shewanella-like protein phosphatase 1 OS=Arabidopsis thaliana OX=3702 GN=SLP1 PE=1 SV=1 && PF00149:Calcineurin-like phosphoesterase	Metallophos
FxaC_5g43090	0	0.0450743	0	0	0.0613304	0.107127	4.61799	5.59753	4.83675	5.95682	2.66065	3.54308	FxaC_5g43090	Fvb2_2	22624054	22626260	-	1255	protein_coding	- && sp|Q94AQ9|SGRL_ARATH Magnesium dechelatase SGRL, chloroplastic OS=Arabidopsis thaliana OX=3702 GN=SGRL PE=1 SV=1 && PF12638:Staygreen protein	-
FxaC_4g21780	5.98316	6.85842	6.27195	7.42955	6.42036	7.56334	2.84088	2.73161	1.80233	1.22628	2.44324	2.18724	FxaC_4g21780	Fvb1_1	18242685	18245190	-	2062	protein_coding	- && sp|O82333|GH31_ARATH Probable indole-3-acetic acid-amido synthetase GH3.1 OS=Arabidopsis thaliana OX=3702 GN=GH3.1 PE=2 SV=1 && PF03321:GH3 auxin-responsive promoter	-
FxaC_26g36410	0	0	0	0.0566648	0.0646261	0.056442	3.29642	3.08201	2.65234	3.32308	2.60687	2.34675	FxaC_26g36410	Fvb7_3	20104584	20108610	-	1191	protein_coding	- && sp|Q9FL44|MPH1_ARATH Protein MAINTENANCE OF PSII UNDER HIGH LIGHT 1 OS=Arabidopsis thaliana OX=3702 GN=MPH1 PE=1 SV=1 && -	-
FxaC_4g35701	0.270062	0.286784	0.406877	0.513215	0.162589	0.255599	2.18521	1.63098	1.85794	0.673472	1.3612	1.42234	FxaC_4g35701	Fvb1_1	25441036	25445667	-	2367	protein_coding	- && sp|Q66GI4|PRRP1_ARATH Proteinaceous RNase P 1, chloroplastic/mitochondrial OS=Arabidopsis thaliana OX=3702 GN=PRORP1 PE=1 SV=1 && PF17177:Pentacotripeptide-repeat region of PRORP|PF16953:Protein-only RNase P	-
FxaC_23g44110	1.64598	1.4301	1.06279	1.29541	1.51345	1.47915	3.85112	3.85176	5.53864	3.68006	2.7974	3.33076	FxaC_23g44110	Fvb6_2	27362239	27364903	-	2136	protein_coding	- && sp|Q9FI43|MAPC2_ARATH Calcium-dependent mitochondrial ATP-magnesium/phosphate carrier protein 2 OS=Arabidopsis thaliana OX=3702 GN=APC2 PE=1 SV=1 && PF00153:Mitochondrial carrier protein|PF13499:EF-hand domain pair	Mito_carr
FxaC_24g47190	0.045336	0.120358	0	0	0	0	2.51924	2.28912	2.67967	1.09159	1.08022	0.765873	FxaC_24g47190	Fvb6_4	28629429	28630838	-	1410	protein_coding	- && sp|P12333|CB2A_SPIOL Chlorophyll a-b binding protein, chloroplastic OS=Spinacia oleracea OX=3562 PE=1 SV=1 && PF00504:Chlorophyll A-B binding protein	-
FxaC_14g02520	9.22656	9.45408	8.12383	6.71149	5.79398	5.89589	3.48603	3.97732	3.72153	3.83418	1.41597	2.67601	FxaC_14g02520	Fvb4_4	1315158	1316605	+	1448	protein_coding	- && sp|Q39264|ZFP5_ARATH Zinc finger protein 5 OS=Arabidopsis thaliana OX=3702 GN=ZFP5 PE=1 SV=1 && -	-
FxaC_1g15290	0	0	0.0559279	0	0	0	5.42117	3.91044	5.79114	3.21771	1.2383	0.671375	FxaC_1g15290	Fvb1_4	6608724	6609953	-	1230	protein_coding	- && - && -	-
FxaC_11g25240	0.931715	0.824505	0.697504	0.598751	0.780427	0.681597	3.59376	4.01061	3.06167	2.33393	2.48727	2.93861	FxaC_11g25240	Fvb3_3	14194830	14200265	+	1578	protein_coding	- && - && PF14279:HNH endonuclease	-
FxaC_17g16650	1.25464	1.33232	1.28266	1.52328	1.35962	2.44086	4.52555	5.83809	6.38243	7.22853	2.98941	4.73769	FxaC_17g16650	Fvb5_1	7810643	7812717	+	1019	protein_coding	- && - && -	-
FxaC_26g30900	0.214509	0.113896	0.277012	0.181175	0	0.0902315	2.21668	2.03879	2.41109	1.21744	1.14017	0.51159	FxaC_26g30900	Fvb7_3	16548940	16551877	-	1490	protein_coding	- && - && PF07819:PGAP1-like protein	-
FxaC_9g02280	0.0185232	0.114743	0.259138	0.19556	0.245339	0.311666	2.61841	3.26432	2.99738	2.27777	2.29163	2.3745	FxaC_9g02280	Fvb3_4	1275738	1281792	+	3451	protein_coding	- && sp|Q9M2R0|FTIP3_ARATH FT-interacting protein 3 OS=Arabidopsis thaliana OX=3702 GN=FTIP3 PE=1 SV=1 && PF08372:Plant phosphoribosyltransferase C-terminal|PF04755:PAP_fibrillin|PF00168:C2 domain	C2
[truncated: 765 more rows]

## Sheet: Table S2
Supplementary Table S2 KEGG enrichment analysis
KEGGID	Description	GeneRatio	BgRatio	pvalue	padj	geneID	geneName	keggID	Count	Up	Up_Gene_id	Down	Down_Gene_id
[truncated: 21 more rows]

## Sheet: Table S3
Supplementary Table S3 Primers used in this study.
[truncated: 21 more rows]

## Sheet: Table S4
Supplementary Table S4 The promoter analysis of FaMYB10-like indicated the light-responsive elements predicted by the PlantCARE database.
[truncated: 19 more rows]

[truncated: 1 more sheets: Table S5]
